# Supplementary material for: The statistical building blocks of animal movement simulations
Source: Mov Ecol. 2024 Sep 30;12:67. doi: 10.1186/s40462-024-00507-4 (PMC11440923; doi:10.1186/s40462-024-00507-4)
Supplement: Supplementary file 2 [file 40462_2024_507_MOESM2_ESM.csv]

Data from project Ani1CR obtained on 2023-10-03 10:41:11
Parameters: Rows: 300 Cols: 300 Delta X: 1.000000 Delta Y: 1.000000 Delta t per day: 100 Days: 1000 Simulation length: 100000 Topology: Torus Initial Location: (0 0) Initial Theta: 0
bp: rmin 9.000000 rmax: 10.000000 phi: 30.000000 t_alpha: 10000 c_alpha: 1.500000 selection rule: Multinom
wp: rmin 0.000000 rmax: 1.000000 phi: 90.000000 t_alpha: 30 c_alpha: 4.000000 selection rule: Multinom
Slider Settings: RDY=0.001500 CPC=4 CDY=0.500000 PS0=30 RN0=9.000000 RX0=10.000000 PS1=90 RN1=0.000000 RX1=1.000000 ENG=10.000000 k_add=0.400000 k_sub=0.000000 k_grw=0.003000 k_scl=1
RAM Settings: Extraction=0
Day	Delta	X	Y	Distance	Theta (Deg.)	Resources	Kernel
1	0	0	0	0	0	0	BP: Movement
1	1	9	2	9.219544	12.528808	10	BP: Movement
1	2	18	6	9.848858	23.962489	10	BP: Movement
1	3	25	12	9.219544	40.601295	10	BP: Movement
1	4	31	20	10	53.130102	10	BP: Movement
1	5	40	24	9.848858	23.962489	10	BP: Movement
1	6	47	30	9.219544	40.601295	10	BP: Movement
1	7	52	38	9.433981	57.994617	10	BP: Movement
1	8	56	47	9.848858	66.037511	10	BP: Movement
1	9	56	56	9	90	10	BP: Movement
1	10	57	65	9.055385	83.659808	10	BP: Movement
1	11	57	74	9	90	10	BP: Movement
1	12	54	83	9.486833	108.434949	10	BP: Movement
1	13	54	93	10	90	10	BP: Movement
1	14	57	102	9.486833	71.565051	10	BP: Movement
1	15	53	110	8.944272	116.565051	10.285714	BP: Vision
1	16	53	120	10	90	10.571429	BP: Vision
1	17	53	121	1	90	10.857143	WP: Consuming
1	18	54	121	1	0	11.142857	WP: Consuming
1	19	54	122	1	90	11.428571	WP: Consuming
1	20	54	122	0	0	11.684982	WP: Consuming
1	21	54	121	1	270	11.941612	WP: Consuming
1	22	53	121	1	180	12.198461	WP: Consuming
1	23	53	120	1	270	12.455526	WP: Consuming
1	24	53	120	0	0	12.670162	WP: Consuming
1	25	53	124	4	90	12.955876	BP: Vision
1	26	53	124	0	0	13.212287	WP: Consuming
1	27	54	124	1	0	13.498001	WP: Consuming
1	28	54	124	0	0	13.754411	WP: Consuming
1	29	55	124	1	0	14.040125	WP: Consuming
1	30	55	123	1	270	14.32584	WP: Consuming
1	31	55	123	0	0	14.58225	WP: Consuming
1	32	55	123	0	0	14.795929	WP: Consuming
1	33	55	123	0	0	14.94851	WP: Consuming
1	34	56	123	1	0	15.234225	WP: Consuming
1	35	56	124	1	90	15.519939	WP: Consuming
1	36	56	124	0	0	15.776349	WP: Consuming
1	37	57	124	1	0	16.062063	WP: Consuming
1	38	57	125	1	90	16.347778	WP: Consuming
1	39	57	125	0	0	16.604188	WP: Consuming
1	40	57	125	0	0	16.817867	BP: Vision
1	41	53	122	5	216.869898	17.103581	WP: Seeking
1	42	52	122	1	180	17.389295	BP: Vision
1	43	51	122	1	180	17.67501	WP: Consuming
1	44	51	121	1	270	17.960724	WP: Consuming
1	45	52	121	1	0	18.246438	WP: Consuming
1	46	56	125	5.656854	45	18.532153	BP: Vision
1	47	48	119	10	216.869898	18.532153	WP: Rim
1	48	53	111	9.433981	302.005383	18.817867	BP: Vision
1	49	53	107	4	270	19.103581	BP: Vision
1	50	53	107	0	0	19.359991	WP: Consuming
1	51	53	107	0	0	19.57367	WP: Consuming
1	52	53	112	5	90	19.859385	BP: Vision
1	53	52	112	1	180	20.145099	WP: Consuming
1	54	52	111	1	270	20.430813	WP: Consuming
1	55	55	108	4.242641	315	20.716527	BP: Vision
1	56	55	108	0	0	20.972938	WP: Consuming
1	57	55	109	1	90	21.258652	WP: Consuming
1	58	54	109	1	180	21.544366	WP: Consuming
1	59	54	110	1	90	21.830081	WP: Consuming
1	60	55	110	1	0	22.115795	WP: Consuming
1	61	55	110	0	0	22.372205	WP: Consuming
1	62	55	109	1	270	22.629054	WP: Consuming
1	63	63	114	9.433981	32.005383	22.629054	WP: Rim
1	64	54	110	9.848858	203.962489	22.885903	WP: Rim
1	65	53	111	1.414214	135	23.14402	BP: Vision
1	66	52	111	1	180	23.401618	WP: Consuming
1	67	55	120	9.486833	71.565051	23.687332	WP: Rim
1	68	55	121	1	90	23.973046	BP: Vision
1	69	55	121	0	0	24.229456	WP: Consuming
1	70	55	120	1	270	24.486087	WP: Consuming
1	71	55	120	0	0	24.700088	WP: Consuming
1	72	55	122	2	90	24.985802	BP: Vision
1	73	55	122	0	0	25.242212	WP: Consuming
1	74	64	119	9.486833	341.565051	25.242212	WP: Rim
1	75	57	125	9.219544	139.398705	25.419938	WP: Rim
1	76	52	122	5.830952	210.963757	25.679742	BP: Vision
1	77	52	121	1	270	25.939353	WP: Consuming
1	78	55	124	4.242641	45	26.200544	WP: Seeking
1	79	55	124	0	0	26.421213	WP: Consuming
1	80	53	122	2.828427	225	26.681489	WP: Seeking
1	81	53	121	1	270	26.912674	WP: Consuming
1	82	54	121	1	0	27.144122	WP: Consuming
1	83	52	112	9.219544	257.471192	27.40354	WP: Rim
1	84	51	121	9.055385	96.340192	27.663909	WP: Rim
1	85	54	122	3.162278	18.434949	27.896091	BP: Vision
1	86	54	123	1	90	28.181806	WP: Consuming
1	87	53	123	1	180	28.46752	WP: Consuming
1	88	53	122	1	270	28.68901	WP: Consuming
1	89	54	122	1	0	28.869427	WP: Consuming
1	90	55	122	1	0	29.088459	WP: Consuming
1	91	64	125	9.486833	18.434949	29.088459	BP: Movement
1	92	54	125	10	180	29.374173	WP: Rim
1	93	51	124	3.162278	198.434949	29.659888	BP: Vision
1	94	49	133	9.219544	102.528808	29.659888	WP: Rim
1	95	51	142	9.219544	77.471192	29.659888	BP: Movement
1	96	57	149	9.219544	49.398705	29.659888	BP: Movement
1	97	65	-146	9.433981	32.005383	29.659888	BP: Movement
1	98	70	-138	9.433981	57.994617	29.659888	BP: Movement
1	99	78	-143	9.433981	327.994617	29.945602	BP: Vision
2	1	83	-145	5.385165	338.198591	30.231316	BP: Vision
2	2	84	-145	1	0	30.517031	WP: Consuming
2	3	84	-145	0	0	30.773441	WP: Consuming
2	4	84	-144	1	90	31.059155	WP: Consuming
2	5	84	-143	1	90	31.344869	WP: Consuming
2	6	83	-143	1	180	31.630584	WP: Consuming
2	7	82	-143	1	180	31.916298	WP: Consuming
2	8	82	-142	1	90	32.202012	WP: Consuming
2	9	81	-142	1	180	32.487726	WP: Consuming
2	10	81	-141	1	90	32.773441	WP: Consuming
2	11	81	-141	0	0	33.029851	WP: Consuming
2	12	81	-142	1	270	33.286482	WP: Consuming
2	13	81	-143	1	270	33.572196	WP: Consuming
2	14	81	-144	1	270	33.85791	WP: Consuming
2	15	82	-144	1	0	34.143624	WP: Consuming
2	16	83	-144	1	0	34.429339	WP: Consuming
2	17	83	-144	0	0	34.685749	WP: Consuming
2	18	83	-145	1	270	34.943867	WP: Consuming
2	19	83	-145	0	0	35.160042	WP: Consuming
2	20	83	-146	1	270	35.445756	WP: Consuming
2	21	83	-146	0	0	35.702167	WP: Consuming
2	22	82	-143	3.162278	108.434949	35.960078	WP: Seeking
2	23	80	-141	2.828427	135	36.245792	BP: Vision
2	24	79	-141	1	180	36.531506	WP: Consuming
2	25	73	-148	9.219544	229.398705	36.531506	WP: Rim
2	26	82	-145	9.486833	18.434949	36.81722	WP: Rim
2	27	84	-144	2.236068	26.565051	37.075948	BP: Vision
2	28	93	-140	9.848858	23.962489	37.075948	WP: Rim
2	29	102	-141	9.055385	353.659808	37.361662	BP: Vision
2	30	102	-142	1	270	37.647376	BP: Vision
2	31	102	-143	1	270	37.93309	WP: Consuming
2	32	102	-143	0	0	38.189501	WP: Consuming
2	33	102	-142	1	90	38.446131	WP: Consuming
2	34	99	-142	3	180	38.731846	BP: Vision
2	35	99	-141	1	90	39.01756	WP: Consuming
2	36	99	-141	0	0	39.27397	WP: Consuming
2	37	99	-140	1	90	39.559684	WP: Consuming
2	38	98	-140	1	180	39.845399	WP: Consuming
2	39	98	-139	1	90	40.131113	WP: Consuming
2	40	98	-138	1	90	40.416827	WP: Consuming
2	41	98	-138	0	0	40.673237	WP: Consuming
2	42	98	-139	1	270	40.929868	WP: Consuming
2	43	98	-139	0	0	41.143869	WP: Consuming
2	44	98	-140	1	270	41.400826	WP: Consuming
2	45	97	-140	1	180	41.68654	WP: Consuming
2	46	97	-141	1	270	41.972254	WP: Consuming
2	47	97	-142	1	270	42.257969	WP: Consuming
2	48	98	-142	1	0	42.543683	WP: Consuming
2	49	99	-142	1	0	42.801594	WP: Consuming
2	50	100	-142	1	0	43.087308	WP: Consuming
2	51	100	-141	1	90	43.373023	WP: Consuming
2	52	100	-141	0	0	43.629433	WP: Consuming
2	53	101	-141	1	0	43.915147	WP: Consuming
2	54	101	-142	1	270	44.200861	WP: Consuming
2	55	102	-142	1	0	44.421735	WP: Consuming
2	56	102	-143	1	270	44.642939	WP: Consuming
2	57	101	-143	1	180	44.928653	WP: Consuming
2	58	98	-139	5	126.869898	45.09295	BP: Vision
2	59	98	-138	1	90	45.312299	WP: Consuming
2	60	98	-137	1	90	45.598013	WP: Consuming
2	61	104	-129	10	53.130102	45.598013	WP: Rim
2	62	100	-138	9.848858	246.037511	45.883727	WP: Seeking
2	63	102	-141	3.605551	303.690068	46.143531	BP: Vision
2	64	102	-141	0	0	46.362171	WP: Consuming
2	65	102	-140	1	90	46.647886	WP: Consuming
2	66	102	-140	0	0	46.904296	WP: Consuming
2	67	102	-139	1	90	47.19001	WP: Consuming
2	68	102	-138	1	90	47.475725	WP: Consuming
2	69	101	-138	1	180	47.761439	WP: Consuming
2	70	100	-138	1	180	48.018611	WP: Consuming
2	71	100	-139	1	270	48.304326	WP: Consuming
2	72	99	-139	1	180	48.59004	WP: Consuming
2	73	99	-138	1	90	48.875754	WP: Consuming
2	74	100	-138	1	0	49.091573	WP: Consuming
2	75	94	-130	10	126.869898	49.091573	WP: Rim
2	76	100	-138	10	306.869898	49.247938	WP: Rim
2	77	98	-141	3.605551	236.309932	49.533652	BP: Vision
2	78	97	-141	1	180	49.793264	WP: Consuming
2	79	97	-141	0	0	50.011624	WP: Seeking
2	80	100	-141	3	0	50.234026	WP: Seeking
2	81	101	-141	1	0	50.493249	BP: Vision
2	82	101	-141	0	0	50.71104	WP: Consuming
2	83	101	-140	1	90	50.996754	WP: Consuming
2	84	100	-140	1	180	51.282469	WP: Consuming
2	85	99	-140	1	180	51.543569	WP: Consuming
2	86	99	-139	1	90	51.801376	WP: Consuming
2	87	100	-139	1	0	52.059391	WP: Consuming
2	88	100	-139	0	0	52.275415	WP: Consuming
2	89	100	-139	0	0	52.431233	WP: Consuming
2	90	100	-140	1	270	52.68819	WP: Consuming
2	91	101	-140	1	0	52.945362	WP: Consuming
2	92	102	-140	1	0	53.167169	WP: Consuming
2	93	102	-140	0	0	53.331041	WP: Consuming
2	94	102	-143	3	270	53.518117	BP: Vision
2	95	101	-143	1	180	53.778299	WP: Consuming
2	96	97	-137	7.211103	123.690068	54.064014	BP: Vision
2	97	104	-144	9.899495	315	54.064014	WP: Rim
2	98	112	-149	9.433981	327.994617	54.064014	BP: Movement
2	99	118	143	10	306.869898	54.064014	BP: Movement
3	1	124	136	9.219544	310.601295	54.064014	BP: Movement
3	2	127	127	9.486833	288.434949	54.064014	BP: Movement
3	3	126	118	9.055385	263.659808	54.064014	BP: Movement
3	4	123	109	9.486833	251.565051	54.064014	BP: Movement
3	5	123	100	9	270	54.064014	BP: Movement
3	6	125	91	9.219544	282.528808	54.064014	BP: Movement
3	7	124	82	9.055385	263.659808	54.064014	BP: Movement
3	8	120	73	9.848858	246.037511	54.064014	BP: Movement
3	9	116	64	9.848858	246.037511	54.064014	BP: Movement
3	10	109	58	9.219544	220.601295	54.064014	BP: Movement
3	11	101	52	10	216.869898	54.064014	BP: Movement
3	12	94	46	9.219544	220.601295	54.064014	BP: Movement
3	13	89	38	9.433981	237.994617	54.064014	BP: Movement
3	14	87	29	9.219544	257.471192	54.064014	BP: Movement
3	15	81	22	9.219544	229.398705	54.064014	BP: Movement
3	16	76	14	9.433981	237.994617	54.064014	BP: Movement
3	17	70	6	10	233.130102	54.064014	BP: Movement
3	18	63	-1	9.899495	225	54.064014	BP: Movement
3	19	60	-10	9.486833	251.565051	54.064014	BP: Movement
3	20	61	-19	9.055385	276.340192	54.064014	BP: Movement
3	21	58	-28	9.486833	251.565051	54.064014	BP: Movement
3	22	58	-37	9	270	54.064014	BP: Movement
3	23	57	-46	9.055385	263.659808	54.064014	BP: Movement
3	24	53	-55	9.848858	246.037511	54.064014	BP: Movement
3	25	53	-65	10	270	54.064014	BP: Movement
3	26	53	-74	9	270	54.064014	BP: Movement
3	27	53	-84	10	270	54.064014	BP: Movement
3	28	52	-93	9.055385	263.659808	54.064014	BP: Movement
3	29	47	-101	9.433981	237.994617	54.064014	BP: Movement
3	30	39	-107	10	216.869898	54.064014	BP: Movement
3	31	33	-115	10	233.130102	54.064014	BP: Movement
3	32	23	-115	10	180	54.349728	BP: Vision
3	33	18	-115	5	180	54.635442	BP: Vision
3	34	18	-114	1	90	54.921157	WP: Consuming
3	35	21	-105	9.486833	71.565051	54.921157	WP: Rim
3	36	19	-111	6.324555	251.565051	55.206871	WP: Seeking
3	37	20	-112	1.414214	315	55.492585	BP: Vision
3	38	20	-113	1	270	55.778299	WP: Consuming
3	39	21	-113	1	0	56.064014	WP: Consuming
3	40	21	-112	1	90	56.349728	WP: Consuming
3	41	22	-112	1	0	56.635442	WP: Consuming
3	42	22	-113	1	270	56.921157	WP: Consuming
3	43	22	-114	1	270	57.206871	WP: Consuming
3	44	22	-115	1	270	57.492585	WP: Consuming
3	45	21	-115	1	180	57.778299	WP: Consuming
3	46	21	-116	1	270	58.064014	WP: Consuming
3	47	22	-116	1	0	58.349728	WP: Consuming
3	48	22	-116	0	0	58.606138	WP: Consuming
3	49	13	-114	9.219544	167.471192	58.606138	WP: Rim
3	50	21	-115	8.062258	352.874984	58.862987	WP: Seeking
3	51	22	-113	2.236068	63.434949	59.120266	BP: Vision
3	52	22	-113	0	0	59.335216	WP: Consuming
3	53	22	-114	1	270	59.592602	WP: Consuming
3	54	22	-115	1	270	59.849987	WP: Consuming
3	55	22	-116	1	270	60.065741	WP: Consuming
3	56	13	-112	9.848858	156.037511	60.065741	WP: Rim
3	57	4	-112	9	180	60.065741	BP: Movement
3	58	-5	-109	9.486833	161.565051	60.065741	BP: Movement
3	59	-13	-103	10	143.130102	60.065741	BP: Movement
3	60	-19	-95	10	126.869898	60.065741	BP: Movement
3	61	-24	-87	9.433981	122.005383	60.065741	BP: Movement
3	62	-30	-79	10	126.869898	60.065741	BP: Movement
3	63	-37	-73	9.219544	139.398705	60.065741	BP: Movement
3	64	-43	-65	10	126.869898	60.065741	BP: Movement
3	65	-49	-58	9.219544	130.601295	60.065741	BP: Movement
3	66	-57	-53	9.433981	147.994617	60.065741	BP: Movement
3	67	-66	-49	9.848858	156.037511	60.065741	BP: Movement
3	68	-75	-48	9.055385	173.659808	60.065741	BP: Movement
3	69	-84	-50	9.219544	192.528808	60.065741	BP: Movement
3	70	-92	-55	9.433981	212.005383	60.065741	BP: Movement
3	71	-100	-61	10	216.869898	60.065741	BP: Movement
3	72	-108	-66	9.433981	212.005383	60.065741	BP: Movement
3	73	-116	-72	10	216.869898	60.065741	BP: Movement
3	74	-122	-79	9.219544	229.398705	60.065741	BP: Movement
3	75	-124	-88	9.219544	257.471192	60.065741	BP: Movement
3	76	-124	-98	10	270	60.065741	BP: Movement
3	77	-120	-107	9.848858	293.962489	60.065741	BP: Movement
3	78	-116	-116	9.848858	293.962489	60.065741	BP: Movement
3	79	-115	-125	9.055385	276.340192	60.065741	BP: Movement
3	80	-112	-134	9.486833	288.434949	60.065741	BP: Movement
3	81	-109	-143	9.486833	288.434949	60.065741	BP: Movement
3	82	-104	149	9.433981	302.005383	60.065741	BP: Movement
3	83	-98	141	10	306.869898	60.065741	BP: Movement
3	84	-90	136	9.433981	327.994617	60.065741	BP: Movement
3	85	-83	130	9.219544	319.398705	60.065741	BP: Movement
3	86	-77	122	10	306.869898	60.065741	BP: Movement
3	87	-74	113	9.486833	288.434949	60.065741	BP: Movement
3	88	-66	110	8.544004	339.443955	60.351455	BP: Vision
3	89	-61	108	5.385165	338.198591	60.63717	BP: Vision
3	90	-61	108	0	0	60.89358	WP: Consuming
3	91	-61	109	1	90	61.179294	WP: Consuming
3	92	-63	109	2	180	61.465009	BP: Vision
3	93	-63	110	1	90	61.750723	WP: Consuming
3	94	-63	110	0	0	62.007133	WP: Consuming
3	95	-63	111	1	90	62.292847	WP: Consuming
3	96	-63	111	0	0	62.549258	WP: Consuming
3	97	-62	111	1	0	62.834972	WP: Consuming
3	98	-62	110	1	270	63.120686	WP: Consuming
3	99	-63	110	1	180	63.335758	WP: Consuming
4	1	-64	110	1	180	63.621472	WP: Consuming
4	2	-65	110	1	180	63.907186	WP: Consuming
4	3	-66	110	1	180	64.164993	WP: Consuming
4	4	-66	109	1	270	64.450707	WP: Consuming
4	5	-64	106	3.605551	303.690068	64.736422	BP: Vision
4	6	-64	106	0	0	64.992832	WP: Consuming
4	7	-64	106	0	0	65.206511	WP: Consuming
4	8	-64	107	1	90	65.492225	WP: Consuming
4	9	-65	107	1	180	65.777939	WP: Consuming
4	10	-66	107	1	180	66.063654	WP: Consuming
4	11	-66	106	1	270	66.349368	WP: Consuming
4	12	-64	115	9.219544	77.471192	66.349368	WP: Rim
4	13	-64	105	10	270	66.635082	WP: Seeking
4	14	-64	95	10	270	66.635082	BP: Movement
4	15	-64	105	10	90	66.891603	WP: Rim
4	16	-64	114	9	90	66.891603	BP: Movement
4	17	-66	105	9.219544	257.471192	67.177317	WP: Rim
4	18	-72	98	9.219544	229.398705	67.177317	BP: Movement
4	19	-66	105	9.219544	49.398705	67.433838	WP: Rim
4	20	-66	110	5	90	67.654708	BP: Vision
4	21	-65	110	1	0	67.91303	WP: Consuming
4	22	-62	111	3.162278	18.434949	68.171857	BP: Vision
4	23	-65	106	5.830952	239.036243	68.457572	WP: Seeking
4	24	-64	105	1.414214	315	68.674152	BP: Vision
4	25	-73	109	9.848858	156.037511	68.674152	WP: Rim
4	26	-82	110	9.055385	173.659808	68.674152	BP: Movement
4	27	-88	102	10	233.130102	68.959866	BP: Vision
4	28	-88	101	1	270	69.24558	BP: Vision
4	29	-88	100	1	270	69.531294	WP: Consuming
4	30	-87	100	1	0	69.817009	WP: Consuming
4	31	-87	101	1	90	70.102723	WP: Consuming
4	32	-87	101	0	0	70.359133	WP: Consuming
4	33	-86	101	1	0	70.644848	WP: Consuming
4	34	-86	100	1	270	70.930562	WP: Consuming
4	35	-85	100	1	0	71.216276	WP: Consuming
4	36	-85	101	1	90	71.50199	WP: Consuming
4	37	-86	101	1	180	71.75873	WP: Consuming
4	38	-86	100	1	270	72.01547	WP: Consuming
4	39	-86	100	0	0	72.229631	WP: Consuming
4	40	-85	100	1	0	72.48648	WP: Consuming
4	41	-85	100	0	0	72.700799	WP: Consuming
4	42	-85	99	1	270	72.986514	WP: Consuming
4	43	-86	99	1	180	73.272228	BP: Vision
4	44	-87	99	1	180	73.557942	WP: Consuming
4	45	-88	99	1	180	73.843657	WP: Consuming
4	46	-89	99	1	180	74.129371	WP: Consuming
4	47	-89	98	1	270	74.415085	WP: Consuming
4	48	-89	98	0	0	74.671495	WP: Consuming
4	49	-89	97	1	270	74.95721	WP: Consuming
4	50	-89	96	1	270	75.242924	WP: Consuming
4	51	-88	96	1	0	75.528638	WP: Consuming
4	52	-87	96	1	0	75.814353	WP: Consuming
4	53	-87	97	1	90	76.100067	WP: Consuming
4	54	-87	98	1	90	76.385781	WP: Consuming
4	55	-88	98	1	180	76.671495	WP: Consuming
4	56	-88	99	1	90	76.928987	WP: Consuming
4	57	-88	100	1	90	77.18821	WP: Consuming
4	58	-88	100	0	0	77.406002	WP: Consuming
4	59	-88	99	1	270	77.621942	WP: Consuming
4	60	-87	99	1	0	77.879956	WP: Consuming
4	61	-87	98	1	270	78.137021	WP: Consuming
4	62	-86	98	1	0	78.422736	WP: Consuming
4	63	-86	99	1	90	78.68116	WP: Consuming
4	64	-87	99	1	180	78.898186	WP: Consuming
4	65	-87	100	1	90	79.158084	WP: Consuming
4	66	-87	101	1	90	79.382226	WP: Consuming
4	67	-86	101	1	0	79.605614	WP: Consuming
4	68	-85	101	1	0	79.865225	WP: Consuming
4	69	-89	102	4.123106	165.963757	80.15094	WP: Seeking
4	70	-90	100	2.236068	243.434949	80.436654	BP: Vision
4	71	-90	99	1	270	80.722368	WP: Consuming
4	72	-91	99	1	180	81.008082	WP: Consuming
4	73	-85	99	6	0	81.267598	WP: Seeking
4	74	-85	99	0	0	81.485817	BP: Vision
4	75	-85	100	1	90	81.663558	WP: Consuming
4	76	-89	101	4.123106	165.963757	81.949272	BP: Vision
4	77	-87	97	4.472136	296.565051	82.208099	WP: Seeking
4	78	-87	96	1	270	82.467125	WP: Consuming
4	79	-87	96	0	0	82.684629	WP: Consuming
4	80	-87	96	0	0	82.842496	WP: Consuming
4	81	-87	97	1	90	83.060687	BP: Vision
4	82	-88	97	1	180	83.346401	WP: Consuming
4	83	-88	98	1	90	83.605624	WP: Consuming
4	84	-88	99	1	90	83.779242	WP: Consuming
4	85	-88	100	1	90	83.9562	WP: Consuming
4	86	-89	100	1	180	84.241914	WP: Consuming
4	87	-89	101	1	90	84.499406	WP: Consuming
4	88	-89	101	0	0	84.714666	WP: Consuming
4	89	-88	101	1	0	84.976903	WP: Consuming
4	90	-88	102	1	90	85.239309	WP: Consuming
4	91	-87	102	1	0	85.525024	WP: Consuming
4	92	-78	104	9.219544	12.528808	85.525024	BP: Movement
4	93	-86	98	10	216.869898	85.784539	WP: Rim
4	94	-90	97	4.123106	194.036243	86.070253	BP: Vision
4	95	-90	96	1	270	86.355967	WP: Consuming
4	96	-81	97	9.055385	6.340192	86.355967	WP: Rim
4	97	-88	98	7.071068	171.869898	86.577815	WP: Seeking
4	98	-89	99	1.414214	135	86.839272	BP: Vision
4	99	-89	100	1	90	87.096974	WP: Consuming
5	1	-89	100	0	0	87.312542	WP: Consuming
5	2	-89	100	0	0	87.467728	WP: Consuming
5	3	-80	102	9.219544	12.528808	87.467728	BP: Movement
5	4	-89	101	9.055385	186.340192	87.633542	WP: Rim
5	5	-89	99	2	270	87.856099	BP: Vision
5	6	-89	98	1	270	88.086347	WP: Consuming
5	7	-90	98	1	180	88.372061	WP: Consuming
5	8	-90	97	1	270	88.629764	WP: Consuming
5	9	-89	97	1	0	88.89183	WP: Consuming
5	10	-88	97	1	0	89.150955	WP: Consuming
5	11	-79	97	9	0	89.150955	WP: Rim
5	12	-86	99	7.28011	164.054604	89.381101	WP: Seeking
5	13	-95	97	9.219544	192.528808	89.381101	BP: Movement
5	14	-87	102	9.433981	32.005383	89.639728	WP: Rim
5	15	-80	109	9.899495	45	89.639728	BP: Movement
5	16	-85	101	9.433981	237.994617	89.87093	WP: Rim
5	17	-88	92	9.486833	251.565051	89.87093	BP: Movement
5	18	-88	101	9	90	90.100511	WP: Rim
5	19	-88	111	10	90	90.100511	BP: Movement
5	20	-87	102	9.055385	276.340192	90.319059	WP: Rim
5	21	-89	93	9.219544	257.471192	90.319059	BP: Movement
5	22	-89	102	9	90	90.580516	WP: Rim
5	23	-88	111	9.055385	83.659808	90.580516	BP: Movement
5	24	-88	102	9	270	90.81154	WP: Rim
5	25	-86	93	9.219544	282.528808	90.81154	BP: Movement
5	26	-89	102	9.486833	108.434949	91.033503	WP: Rim
5	27	-95	109	9.219544	130.601295	91.033503	BP: Movement
5	28	-101	116	9.219544	130.601295	91.033503	BP: Movement
5	29	-103	125	9.219544	102.528808	91.033503	BP: Movement
5	30	-105	134	9.219544	102.528808	91.033503	BP: Movement
5	31	-109	143	9.848858	113.962489	91.033503	BP: Movement
5	32	-112	-148	9.486833	108.434949	91.033503	BP: Movement
5	33	-118	-141	9.219544	130.601295	91.033503	BP: Movement
5	34	-124	-133	10	126.869898	91.033503	BP: Movement
5	35	-129	-125	9.433981	122.005383	91.033503	BP: Movement
5	36	-131	-116	9.219544	102.528808	91.033503	BP: Movement
5	37	-135	-107	9.848858	113.962489	91.033503	BP: Movement
5	38	-143	-101	10	143.130102	91.033503	BP: Movement
5	39	148	-98	9.486833	161.565051	91.033503	BP: Movement
5	40	139	-102	9.848858	203.962489	91.319218	BP: Vision
5	41	137	-103	2.236068	206.565051	91.604932	BP: Vision
5	42	137	-104	1	270	91.890646	WP: Consuming
5	43	136	-104	1	180	92.176361	WP: Consuming
5	44	135	-104	1	180	92.462075	WP: Consuming
5	45	134	-104	1	180	92.747789	WP: Consuming
5	46	134	-103	1	90	93.033503	WP: Consuming
5	47	135	-103	1	0	93.319218	WP: Consuming
5	48	136	-103	1	0	93.604932	WP: Consuming
5	49	136	-104	1	270	93.861889	WP: Consuming
5	50	137	-104	1	0	94.119062	WP: Consuming
5	51	138	-104	1	0	94.404776	WP: Consuming
5	52	138	-103	1	90	94.69049	WP: Consuming
5	53	137	-103	1	180	94.948087	WP: Consuming
5	54	136	-103	1	180	95.205045	WP: Consuming
5	55	135	-103	1	180	95.462217	WP: Consuming
5	56	135	-104	1	270	95.719814	WP: Consuming
5	57	134	-104	1	180	95.977412	WP: Consuming
5	58	134	-103	1	90	96.235009	WP: Consuming
5	59	134	-102	1	90	96.520723	WP: Consuming
5	60	133	-102	1	180	96.806437	WP: Consuming
5	61	133	-103	1	270	97.092152	WP: Consuming
5	62	134	-103	1	0	97.308579	WP: Consuming
5	63	135	-103	1	0	97.525734	WP: Consuming
5	64	135	-103	0	0	97.683117	WP: Consuming
5	65	136	-103	1	0	97.900956	WP: Consuming
5	66	136	-102	1	90	98.186671	WP: Consuming
5	67	137	-102	1	0	98.472385	WP: Consuming
5	68	137	-103	1	270	98.69236	WP: Consuming
5	69	138	-103	1	0	98.950478	WP: Consuming
5	70	138	-102	1	90	99.236193	WP: Consuming
5	71	139	-102	1	0	99.495708	WP: Consuming
5	72	139	-103	1	270	99.781422	WP: Consuming
5	73	135	-105	4.472136	206.565051	100.067136	BP: Vision
5	74	134	-105	1	180	100.35285	WP: Consuming
5	75	134	-104	1	90	100.573751	WP: Consuming
5	76	133	-104	1	180	100.859465	WP: Consuming
5	77	133	-103	1	90	101.117479	WP: Consuming
5	78	136	-102	3.162278	18.434949	101.375077	BP: Vision
5	79	136	-101	1	90	101.660791	WP: Consuming
5	80	136	-100	1	90	101.946505	WP: Consuming
5	81	137	-100	1	0	102.23222	WP: Consuming
5	82	138	-100	1	0	102.517934	WP: Consuming
5	83	138	-101	1	270	102.803648	WP: Consuming
5	84	137	-101	1	180	103.089362	WP: Consuming
5	85	137	-100	1	90	103.346102	WP: Consuming
5	86	136	-100	1	180	103.603059	WP: Consuming
5	87	136	-101	1	270	103.860232	WP: Consuming
5	88	137	-105	4.123106	284.036243	104.145946	BP: Vision
5	89	128	-104	9.055385	173.659808	104.145946	WP: Rim
5	90	135	-105	7.071068	351.869898	104.404064	WP: Seeking
5	91	144	-109	9.848858	336.037511	104.404064	BP: Movement
5	92	138	-102	9.219544	130.601295	104.662691	WP: Rim
5	93	137	-101	1.414214	135	104.91997	BP: Vision
5	94	136	-104	3.162278	251.565051	105.147742	WP: Seeking
5	95	135	-104	1	180	105.374645	WP: Consuming
5	96	135	-103	1	90	105.500659	WP: Consuming
5	97	135	-102	1	90	105.786373	WP: Consuming
5	98	136	-102	1	0	106.007879	BP: Vision
5	99	136	-101	1	90	106.226335	WP: Consuming
6	1	135	-101	1	180	106.512049	WP: Consuming
6	2	134	-101	1	180	106.797764	WP: Consuming
6	3	143	-98	9.486833	18.434949	106.797764	WP: Rim
6	4	137	-103	7.81025	219.805571	106.981893	WP: Seeking
6	5	137	-104	1	270	107.212189	BP: Vision
6	6	137	-104	0	0	107.388065	WP: Consuming
6	7	137	-105	1	270	107.646286	WP: Consuming
6	8	146	-101	9.848858	23.962489	107.646286	WP: Rim
6	9	137	-105	9.848858	203.962489	107.862945	WP: Rim
6	10	134	-100	5.830952	120.963757	108.14866	BP: Vision
6	11	140	-108	10	306.869898	108.14866	WP: Rim
6	12	149	-112	9.848858	336.037511	108.14866	BP: Movement
6	13	-145	-119	9.219544	310.601295	108.14866	BP: Movement
6	14	-141	-128	9.848858	293.962489	108.14866	BP: Movement
6	15	-139	-137	9.219544	282.528808	108.14866	BP: Movement
6	16	-136	-146	9.486833	288.434949	108.14866	BP: Movement
6	17	-129	147	9.899495	315	108.14866	BP: Movement
6	18	-122	140	9.899495	315	108.14866	BP: Movement
6	19	-119	131	9.486833	288.434949	108.14866	BP: Movement
6	20	-113	123	10	306.869898	108.14866	BP: Movement
6	21	-108	115	9.433981	302.005383	108.14866	BP: Movement
6	22	-100	110	9.433981	327.994617	108.14866	BP: Movement
6	23	-93	104	9.219544	319.398705	108.14866	BP: Movement
6	24	-85	98	10	323.130102	108.434374	BP: Movement
6	25	-85	98	0	0	108.690784	BP: Vision
6	26	-83	89	9.219544	282.528808	108.690784	WP: Rim
6	27	-83	80	9	270	108.690784	BP: Movement
6	28	-81	71	9.219544	282.528808	108.690784	BP: Movement
6	29	-82	62	9.055385	263.659808	108.690784	BP: Movement
6	30	-82	52	10	270	108.690784	BP: Movement
6	31	-84	43	9.219544	257.471192	108.690784	BP: Movement
6	32	-90	36	9.219544	229.398705	108.690784	BP: Movement
6	33	-95	28	9.433981	237.994617	108.690784	BP: Movement
6	34	-104	27	9.055385	186.340192	108.976499	BP: Vision
6	35	-107	23	5	233.130102	109.262213	BP: Vision
6	36	-103	22	4.123106	345.963757	109.547927	WP: Seeking
6	37	-103	22	0	0	109.804337	WP: Consuming
6	38	-103	22	0	0	110.018016	WP: Consuming
6	39	-103	23	1	90	110.303731	WP: Consuming
6	40	-104	23	1	180	110.589445	WP: Consuming
6	41	-105	23	1	180	110.875159	WP: Consuming
6	42	-106	23	1	180	111.160873	WP: Consuming
6	43	-106	24	1	90	111.446588	WP: Consuming
6	44	-105	24	1	0	111.732302	WP: Consuming
6	45	-105	23	1	270	111.989042	WP: Consuming
6	46	-106	23	1	180	112.245782	WP: Consuming
6	47	-106	22	1	270	112.531496	WP: Consuming
6	48	-105	22	1	0	112.81721	WP: Consuming
6	49	-105	23	1	90	113.032409	WP: Consuming
6	50	-106	23	1	180	113.247608	WP: Consuming
6	51	-106	24	1	90	113.504781	WP: Consuming
6	52	-106	24	0	0	113.719574	WP: Consuming
6	53	-105	24	1	0	113.976853	WP: Consuming
6	54	-104	24	1	0	114.262567	WP: Consuming
6	55	-104	25	1	90	114.548282	WP: Consuming
6	56	-104	26	1	90	114.833996	WP: Consuming
6	57	-105	26	1	180	115.11971	WP: Consuming
6	58	-105	27	1	90	115.405425	WP: Consuming
6	59	-105	27	0	0	115.661835	WP: Consuming
6	60	-105	26	1	270	115.918465	WP: Consuming
6	61	-104	26	1	0	116.175314	WP: Consuming
6	62	-104	26	0	0	116.389634	WP: Consuming
6	63	-104	26	0	0	116.543098	WP: Consuming
6	64	-103	26	1	0	116.828812	WP: Consuming
6	65	-103	25	1	270	117.114526	WP: Consuming
6	66	-102	25	1	0	117.400241	WP: Consuming
6	67	-93	25	9	0	117.400241	BP: Movement
6	68	-102	25	9	180	117.656761	WP: Rim
6	69	-105	25	3	180	117.942476	BP: Vision
6	70	-106	25	1	180	118.22819	WP: Consuming
6	71	-106	26	1	90	118.513904	WP: Consuming
6	72	-106	27	1	90	118.799618	WP: Consuming
6	73	-106	27	0	0	119.056029	WP: Consuming
6	74	-106	26	1	270	119.312659	WP: Consuming
6	75	-106	25	1	270	119.569508	WP: Consuming
6	76	-106	24	1	270	119.741179	WP: Consuming
6	77	-107	24	1	180	120.026893	WP: Consuming
6	78	-107	25	1	90	120.312608	WP: Consuming
6	79	-107	26	1	90	120.598322	WP: Consuming
6	80	-107	26	0	0	120.854732	WP: Consuming
6	81	-114	19	9.899495	225	120.854732	WP: Rim
6	82	-105	23	9.848858	23.962489	121.032741	WP: Rim
6	83	-104	22	1.414214	315	121.318455	BP: Vision
6	84	-96	16	10	323.130102	121.318455	WP: Rim
6	85	-103	23	9.899495	135	121.579375	WP: Rim
6	86	-109	30	9.219544	130.601295	121.579375	BP: Movement
6	87	-103	23	9.219544	310.601295	121.799958	WP: Rim
6	88	-95	18	9.433981	327.994617	121.799958	BP: Movement
6	89	-104	22	9.848858	156.037511	122.056915	WP: Rim
6	90	-113	23	9.055385	173.659808	122.056915	BP: Movement
6	91	-104	23	9	0	122.318283	WP: Rim
6	92	-95	25	9.219544	12.528808	122.318283	BP: Movement
6	93	-105	25	10	180	122.577111	WP: Rim
6	94	-115	25	10	180	122.577111	BP: Movement
6	95	-106	22	9.486833	341.565051	122.838211	WP: Rim
6	96	-97	20	9.219544	347.471192	122.838211	BP: Movement
6	97	-105	26	10	143.130102	123.063454	WP: Rim
6	98	-112	32	9.219544	139.398705	123.063454	BP: Movement
6	99	-105	25	9.899495	315	123.282286	WP: Rim
7	1	-102	16	9.486833	288.434949	123.282286	BP: Movement
7	2	-104	25	9.219544	102.528808	123.543206	WP: Rim
7	3	-106	34	9.219544	102.528808	123.543206	BP: Movement
7	4	-103	25	9.486833	288.434949	123.803388	WP: Rim
7	5	-97	17	10	306.869898	123.803388	BP: Movement
7	6	-105	22	9.433981	147.994617	124.065282	WP: Rim
7	7	-114	23	9.055385	173.659808	124.065282	BP: Movement
7	8	-105	25	9.219544	12.528808	124.230387	WP: Rim
7	9	-96	26	9.055385	6.340192	124.230387	BP: Movement
7	10	-105	24	9.219544	192.528808	124.461285	WP: Rim
7	11	-114	23	9.055385	186.340192	124.461285	BP: Movement
7	12	-105	22	9.055385	353.659808	124.684462	WP: Rim
7	13	-96	21	9.055385	353.659808	124.684462	BP: Movement
7	14	-103	27	9.219544	139.398705	124.970176	WP: Rim
7	15	-110	33	9.219544	139.398705	124.970176	BP: Movement
7	16	-103	27	9.219544	319.398705	125.226697	WP: Rim
7	17	-96	20	9.899495	315	125.226697	BP: Movement
7	18	-103	27	9.899495	135	125.440887	WP: Rim
7	19	-111	33	10	143.130102	125.440887	BP: Movement
7	20	-104	26	9.899495	315	125.589	WP: Rim
7	21	-97	19	9.899495	315	125.589	BP: Movement
7	22	-103	26	9.219544	130.601295	125.850894	WP: Rim
7	23	-107	35	9.848858	113.962489	125.850894	BP: Movement
7	24	-105	26	9.219544	282.528808	126.035555	WP: Rim
7	25	-102	17	9.486833	288.434949	126.035555	BP: Movement
7	26	-103	26	9.055385	96.340192	126.258146	WP: Rim
7	27	-101	35	9.219544	77.471192	126.258146	BP: Movement
7	28	-106	27	9.433981	237.994617	126.487645	WP: Rim
7	29	-108	18	9.219544	257.471192	126.487645	BP: Movement
7	30	-102	25	9.219544	49.398705	126.718983	WP: Rim
7	31	-95	31	9.219544	40.601295	126.718983	BP: Movement
7	32	-104	27	9.848858	203.962489	126.984061	WP: Rim
7	33	-113	27	9	180	126.984061	BP: Movement
7	34	-104	24	9.486833	341.565051	127.247772	WP: Rim
7	35	-95	22	9.219544	347.471192	127.247772	BP: Movement
7	36	-104	23	9.055385	173.659808	127.480214	WP: Rim
7	37	-113	24	9.055385	173.659808	127.480214	BP: Movement
7	38	-104	24	9	0	127.705414	WP: Rim
7	39	-95	23	9.055385	353.659808	127.705414	BP: Movement
7	40	-104	24	9.055385	173.659808	127.874771	WP: Rim
7	41	-112	29	9.433981	147.994617	127.874771	BP: Movement
7	42	-105	22	9.899495	315	128.059422	WP: Rim
7	43	-96	19	9.486833	341.565051	128.059422	BP: Movement
7	44	-105	23	9.848858	156.037511	128.226135	WP: Rim
7	45	-111	30	9.219544	130.601295	128.226135	BP: Movement
7	46	-103	25	9.433981	327.994617	128.456756	WP: Rim
7	47	-95	19	10	323.130102	128.456756	BP: Movement
7	48	-104	22	9.486833	161.565051	128.687809	WP: Rim
7	49	-112	28	10	143.130102	128.687809	BP: Movement
7	50	-103	24	9.848858	336.037511	128.973523	WP: Rim
7	51	-94	22	9.219544	347.471192	128.973523	BP: Movement
7	52	-103	23	9.055385	173.659808	129.173056	WP: Rim
7	53	-112	25	9.219544	167.471192	129.173056	BP: Movement
7	54	-103	25	9	0	129.353764	WP: Rim
7	55	-94	28	9.486833	18.434949	129.353764	BP: Movement
7	56	-103	25	9.486833	198.434949	129.46468	WP: Rim
7	57	-110	19	9.219544	220.601295	129.46468	BP: Movement
7	58	-104	27	10	53.130102	129.697328	WP: Rim
7	59	-98	35	10	53.130102	129.697328	BP: Movement
7	60	-104	27	10	233.130102	129.877178	WP: Rim
7	61	-113	23	9.848858	203.962489	129.877178	BP: Movement
7	62	-104	23	9	0	130.070116	WP: Rim
7	63	-95	27	9.848858	23.962489	130.070116	BP: Movement
7	64	-104	27	9	180	130.182648	WP: Rim
7	65	-113	26	9.055385	186.340192	130.182648	BP: Movement
7	66	-104	25	9.055385	353.659808	130.419075	WP: Rim
7	67	-95	25	9	0	130.419075	BP: Movement
7	68	-104	21	9.848858	203.962489	130.704789	WP: Rim
7	69	-113	17	9.848858	203.962489	130.704789	BP: Movement
7	70	-107	25	10	53.130102	130.969423	WP: Rim
7	71	-99	31	10	36.869898	130.969423	BP: Movement
7	72	-104	23	9.433981	237.994617	131.1043	WP: Rim
7	73	-111	16	9.899495	225	131.1043	BP: Movement
7	74	-107	25	9.848858	66.037511	131.330825	WP: Rim
7	75	-103	34	9.848858	66.037511	131.330825	BP: Movement
7	76	-105	25	9.219544	257.471192	131.49518	WP: Rim
7	77	-105	15	10	270	131.49518	BP: Movement
7	78	-105	24	9	90	131.704985	WP: Rim
7	79	-102	33	9.486833	71.565051	131.704985	BP: Movement
7	80	-104	24	9.219544	257.471192	131.848188	WP: Rim
7	81	-106	15	9.219544	257.471192	131.848188	BP: Movement
7	82	-107	24	9.055385	96.340192	132.113771	WP: Rim
7	83	-107	34	10	90	132.113771	BP: Movement
7	84	-103	25	9.848858	293.962489	132.205783	WP: Rim
7	85	-98	17	9.433981	302.005383	132.205783	BP: Movement
7	86	-106	23	10	143.130102	132.428013	WP: Rim
7	87	-113	30	9.899495	135	132.428013	BP: Movement
7	88	-105	24	10	323.130102	132.583203	WP: Rim
7	89	-100	16	9.433981	302.005383	132.583203	BP: Movement
7	90	-106	24	10	126.869898	132.777925	WP: Rim
7	91	-115	28	9.848858	156.037511	132.777925	BP: Movement
7	92	-107	23	9.433981	327.994617	133.046848	WP: Rim
7	93	-101	16	9.219544	310.601295	133.046848	BP: Movement
7	94	-107	24	10	126.869898	133.276781	WP: Rim
7	95	-116	28	9.848858	156.037511	133.276781	BP: Movement
7	96	-107	27	9.055385	353.659808	133.562495	WP: Rim
7	97	-98	23	9.848858	336.037511	133.562495	BP: Movement
7	98	-107	24	9.055385	173.659808	133.739785	WP: Rim
7	99	-116	25	9.055385	173.659808	133.739785	BP: Movement
8	1	-107	23	9.219544	347.471192	133.973394	WP: Rim
8	2	-98	23	9	0	133.973394	BP: Movement
8	3	-107	24	9.055385	173.659808	134.082942	WP: Rim
8	4	-116	21	9.486833	198.434949	134.082942	BP: Movement
8	5	-107	25	9.848858	23.962489	134.271266	WP: Rim
8	6	-98	26	9.055385	6.340192	134.271266	BP: Movement
8	7	-107	26	9	180	134.515486	WP: Rim
8	8	-116	27	9.055385	173.659808	134.515486	BP: Movement
8	9	-107	27	9	0	134.773083	WP: Rim
8	10	-98	30	9.486833	18.434949	134.773083	BP: Movement
8	11	-104	22	10	233.130102	134.980698	WP: Rim
8	12	-112	16	10	216.869898	134.980698	BP: Movement
8	13	-104	21	9.433981	32.005383	135.241436	WP: Rim
8	14	-96	27	10	36.869898	135.241436	BP: Movement
8	15	-105	26	9.055385	186.340192	135.430171	WP: Rim
8	16	-106	25	1.414214	225	135.676973	BP: Vision
8	17	-110	16	9.848858	246.037511	135.676973	WP: Rim
8	18	-112	7	9.219544	257.471192	135.676973	BP: Movement
8	19	-114	2	5.385165	248.198591	135.962687	BP: Vision
8	20	-116	1	2.236068	206.565051	136.248402	BP: Vision
8	21	-112	3	4.472136	26.565051	136.534116	WP: Seeking
8	22	-112	4	1	90	136.81983	WP: Consuming
8	23	-111	4	1	0	137.105544	WP: Consuming
8	24	-109	-5	9.219544	282.528808	137.105544	WP: Rim
8	25	-111	-14	9.219544	257.471192	137.105544	BP: Movement
8	26	-111	-24	10	270	137.105544	BP: Movement
8	27	-108	-33	9.486833	288.434949	137.105544	BP: Movement
8	28	-103	-41	9.433981	302.005383	137.105544	BP: Movement
8	29	-99	-50	9.848858	293.962489	137.105544	BP: Movement
8	30	-92	-56	9.219544	319.398705	137.105544	BP: Movement
8	31	-86	-63	9.219544	310.601295	137.105544	BP: Movement
8	32	-84	-72	9.219544	282.528808	137.105544	BP: Movement
8	33	-84	-82	10	270	137.105544	BP: Movement
8	34	-86	-91	9.219544	257.471192	137.105544	BP: Movement
8	35	-83	-100	9.486833	288.434949	137.391259	BP: Vision
8	36	-87	-102	4.472136	206.565051	137.676973	BP: Vision
8	37	-84	-103	3.162278	341.565051	137.962687	WP: Seeking
8	38	-84	-103	0	0	138.219098	WP: Consuming
8	39	-84	-104	1	270	138.504812	WP: Consuming
8	40	-85	-104	1	180	138.790526	WP: Consuming
8	41	-85	-103	1	90	139.07624	WP: Consuming
8	42	-85	-103	0	0	139.332651	WP: Consuming
8	43	-85	-102	1	90	139.618365	WP: Consuming
8	44	-85	-101	1	90	139.904079	WP: Consuming
8	45	-85	-101	0	0	140.160489	WP: Consuming
8	46	-85	-100	1	90	140.446204	WP: Consuming
8	47	-85	-99	1	90	140.731918	WP: Consuming
8	48	-85	-99	0	0	140.988328	WP: Consuming
8	49	-85	-99	0	0	141.202007	WP: Consuming
8	50	-85	-100	1	270	141.458747	WP: Consuming
8	51	-84	-100	1	0	141.744461	WP: Consuming
8	52	-84	-100	0	0	142.000872	WP: Consuming
8	53	-84	-99	1	90	142.286586	WP: Consuming
8	54	-84	-98	1	90	142.5723	WP: Consuming
8	55	-83	-98	1	0	142.858014	WP: Consuming
8	56	-82	-98	1	0	143.143729	WP: Consuming
8	57	-82	-99	1	270	143.429443	WP: Consuming
8	58	-82	-100	1	270	143.715157	WP: Consuming
8	59	-82	-100	0	0	143.971568	WP: Consuming
8	60	-82	-100	0	0	144.185246	WP: Consuming
8	61	-82	-100	0	0	144.337828	WP: Consuming
8	62	-82	-99	1	90	144.594677	WP: Consuming
8	63	-82	-99	0	0	144.808997	WP: Consuming
8	64	-81	-99	1	0	145.094711	WP: Consuming
8	65	-81	-100	1	270	145.380425	WP: Consuming
8	66	-81	-101	1	270	145.666139	WP: Consuming
8	67	-86	-101	5	180	145.951854	BP: Vision
8	68	-87	-101	1	180	146.237568	WP: Consuming
8	69	-87	-102	1	270	146.497276	WP: Consuming
8	70	-86	-102	1	0	146.78299	WP: Consuming
8	71	-85	-102	1	0	147.042213	WP: Consuming
8	72	-84	-102	1	0	147.327927	WP: Consuming
8	73	-84	-103	1	270	147.552353	WP: Consuming
8	74	-83	-103	1	0	147.838067	WP: Consuming
8	75	-83	-102	1	90	148.123781	WP: Consuming
8	76	-84	-102	1	180	148.380521	WP: Consuming
8	77	-84	-101	1	90	148.666235	WP: Consuming
8	78	-84	-101	0	0	148.922646	WP: Consuming
8	79	-84	-100	1	90	149.14475	WP: Consuming
8	80	-84	-99	1	90	149.403875	WP: Consuming
8	81	-84	-99	0	0	149.621523	WP: Consuming
8	82	-83	-99	1	0	149.907237	WP: Consuming
8	83	-83	-100	1	270	150.168338	WP: Consuming
8	84	-82	-100	1	0	150.27961	WP: Consuming
8	85	-81	-100	1	0	150.538034	WP: Consuming
8	86	-81	-101	1	270	150.796459	WP: Consuming
8	87	-85	-104	5	216.869898	151.057469	BP: Vision
8	88	-86	-104	1	180	151.343184	WP: Consuming
8	89	-86	-103	1	90	151.628898	WP: Consuming
8	90	-87	-101	2.236068	116.565051	151.887525	BP: Vision
8	91	-87	-100	1	90	152.173239	WP: Consuming
8	92	-88	-91	9.055385	96.340192	152.173239	BP: Movement
8	93	-82	-99	10	306.869898	152.348412	WP: Rim
8	94	-82	-101	2	270	152.634126	BP: Vision
8	95	-83	-101	1	180	152.919841	WP: Consuming
8	96	-84	-101	1	180	153.139189	WP: Consuming
8	97	-84	-102	1	270	153.359897	WP: Consuming
8	98	-85	-102	1	180	153.585478	WP: Consuming
8	99	-86	-102	1	180	153.844799	WP: Consuming
9	1	-86	-101	1	90	154.104506	WP: Consuming
9	2	-87	-101	1	180	154.324631	WP: Consuming
9	3	-84	-102	3.162278	341.565051	154.48999	WP: Seeking
9	4	-84	-103	1	270	154.676006	BP: Vision
9	5	-85	-103	1	180	154.907474	WP: Consuming
9	6	-85	-104	1	270	155.132849	WP: Consuming
9	7	-86	-104	1	180	155.39107	WP: Consuming
9	8	-96	-104	10	180	155.39107	BP: Movement
9	9	-87	-100	9.848858	23.962489	155.649188	WP: Rim
9	10	-82	-101	5.09902	348.690068	155.907099	BP: Vision
9	11	-82	-102	1	270	156.192813	WP: Consuming
9	12	-83	-102	1	180	156.452807	WP: Consuming
9	13	-83	-103	1	270	156.712989	WP: Consuming
9	14	-83	-104	1	270	156.998703	WP: Consuming
9	15	-77	-112	10	306.869898	157.284417	WP: Rim
9	16	-74	-114	3.605551	326.309932	157.570132	BP: Vision
9	17	-74	-115	1	270	157.855846	WP: Consuming
9	18	-74	-116	1	270	158.14156	WP: Consuming
9	19	-73	-116	1	0	158.427274	WP: Consuming
9	20	-73	-117	1	270	158.712989	WP: Consuming
9	21	-72	-117	1	0	158.998703	WP: Consuming
9	22	-72	-116	1	90	159.284417	WP: Consuming
9	23	-72	-113	3	90	159.570132	BP: Vision
9	24	-73	-113	1	180	159.855846	WP: Consuming
9	25	-73	-112	1	90	160.14156	WP: Consuming
9	26	-73	-112	0	0	160.39797	WP: Consuming
9	27	-73	-113	1	270	160.654601	WP: Consuming
9	28	-73	-114	1	270	160.940315	WP: Consuming
9	29	-72	-114	1	0	161.226029	WP: Consuming
9	30	-72	-115	1	270	161.511744	WP: Consuming
9	31	-72	-116	1	270	161.769023	WP: Consuming
9	32	-73	-116	1	180	162.026725	WP: Consuming
9	33	-74	-116	1	180	162.284636	WP: Consuming
9	34	-75	-116	1	180	162.570351	WP: Consuming
9	35	-75	-115	1	90	162.856065	WP: Consuming
9	36	-76	-115	1	180	163.141779	WP: Consuming
9	37	-76	-114	1	90	163.427493	WP: Consuming
9	38	-75	-114	1	0	163.713208	WP: Consuming
9	39	-75	-115	1	270	163.969948	WP: Consuming
9	40	-75	-116	1	270	164.226905	WP: Consuming
9	41	-75	-117	1	270	164.512619	WP: Consuming
9	42	-74	-117	1	0	164.798333	WP: Consuming
9	43	-74	-116	1	90	165.01716	WP: Consuming
9	44	-74	-115	1	90	165.276285	WP: Consuming
9	45	-74	-115	0	0	165.493933	WP: Consuming
9	46	-74	-114	1	90	165.753351	WP: Consuming
9	47	-73	-114	1	0	166.011673	WP: Consuming
9	48	-73	-114	0	0	166.228149	WP: Consuming
9	49	-73	-115	1	270	166.513863	WP: Consuming
9	50	-73	-115	0	0	166.770273	WP: Consuming
9	51	-77	-112	5	143.130102	167.030267	WP: Seeking
9	52	-75	-111	2.236068	26.565051	167.315981	WP: Seeking
9	53	-75	-111	0	0	167.572391	WP: Consuming
9	54	-75	-112	1	270	167.858106	WP: Consuming
9	55	-73	-112	2	0	168.080801	BP: Vision
9	56	-73	-113	1	270	168.303765	WP: Consuming
9	57	-74	-113	1	180	168.58948	WP: Consuming
9	58	-75	-113	1	180	168.875194	WP: Consuming
9	59	-76	-113	1	180	169.160908	WP: Consuming
9	60	-76	-114	1	270	169.419636	WP: Consuming
9	61	-76	-115	1	270	169.678562	WP: Consuming
9	62	-77	-115	1	180	169.964277	WP: Consuming
9	63	-78	-115	1	180	170.249991	WP: Consuming
9	64	-78	-114	1	90	170.535705	WP: Consuming
9	65	-77	-114	1	0	170.821419	WP: Consuming
9	66	-77	-115	1	270	171.078159	WP: Consuming
9	67	-77	-116	1	270	171.363874	WP: Consuming
9	68	-77	-116	0	0	171.620284	WP: Consuming
9	69	-76	-116	1	0	171.905998	WP: Consuming
9	70	-74	-111	5.385165	68.198591	172.191712	BP: Vision
9	71	-83	-112	9.055385	186.340192	172.191712	WP: Rim
9	72	-85	-104	8.246211	104.036243	172.396083	BP: Vision
9	73	-89	-95	9.848858	113.962489	172.396083	BP: Movement
9	74	-82	-102	9.899495	315	172.65849	WP: Rim
9	75	-74	-108	10	323.130102	172.65849	BP: Movement
9	76	-77	-114	6.708204	243.434949	172.915981	WP: Seeking
9	77	-73	-117	5	323.130102	173.177876	BP: Vision
9	78	-64	-121	9.848858	336.037511	173.177876	WP: Rim
9	79	-56	-126	9.433981	327.994617	173.177876	BP: Movement
9	80	-49	-133	9.899495	315	173.177876	BP: Movement
9	81	-47	-140	7.28011	285.945396	173.46359	BP: Vision
9	82	-45	-142	2.828427	315	173.749304	BP: Vision
9	83	-44	-142	1	0	174.035018	WP: Consuming
9	84	-43	-142	1	0	174.320733	WP: Consuming
9	85	-43	-141	1	90	174.606447	WP: Consuming
9	86	-44	-141	1	180	174.892161	WP: Consuming
9	87	-45	-141	1	180	175.177876	WP: Consuming
9	88	-45	-140	1	90	175.46359	WP: Consuming
9	89	-45	-139	1	90	175.749304	WP: Consuming
9	90	-44	-139	1	0	176.035018	WP: Consuming
9	91	-44	-139	0	0	176.291429	WP: Consuming
9	92	-44	-139	0	0	176.505108	WP: Consuming
9	93	-44	-140	1	270	176.790822	WP: Consuming
9	94	-46	-142	2.828427	225	177.076536	BP: Vision
9	95	-47	-142	1	180	177.36225	WP: Consuming
9	96	-47	-141	1	90	177.647965	WP: Consuming
9	97	-46	-141	1	0	177.933679	WP: Consuming
9	98	-46	-142	1	270	178.190419	WP: Consuming
9	99	-47	-142	1	180	178.447159	WP: Consuming
10	1	-47	-141	1	90	178.703899	WP: Consuming
10	2	-47	-138	3	90	178.989613	BP: Vision
10	3	-45	-129	9.219544	77.471192	178.989613	WP: Rim
10	4	-45	-120	9	90	178.989613	BP: Movement
10	5	-46	-111	9.055385	96.340192	178.989613	BP: Movement
10	6	-47	-102	9.055385	96.340192	178.989613	BP: Movement
10	7	-45	-93	9.219544	77.471192	178.989613	BP: Movement
10	8	-42	-84	9.486833	71.565051	178.989613	BP: Movement
10	9	-41	-75	9.055385	83.659808	178.989613	BP: Movement
10	10	-42	-66	9.055385	96.340192	178.989613	BP: Movement
10	11	-45	-57	9.486833	108.434949	178.989613	BP: Movement
10	12	-50	-49	9.433981	122.005383	178.989613	BP: Movement
10	13	-53	-40	9.486833	108.434949	178.989613	BP: Movement
10	14	-56	-31	9.486833	108.434949	178.989613	BP: Movement
10	15	-63	-24	9.899495	135	178.989613	BP: Movement
10	16	-68	-16	9.433981	122.005383	178.989613	BP: Movement
10	17	-74	-9	9.219544	130.601295	178.989613	BP: Movement
10	18	-80	-1	10	126.869898	178.989613	BP: Movement
10	19	-82	8	9.219544	102.528808	178.989613	BP: Movement
10	20	-87	16	9.433981	122.005383	178.989613	BP: Movement
10	21	-89	25	9.219544	102.528808	178.989613	BP: Movement
10	22	-89	35	10	90	178.989613	BP: Movement
10	23	-87	44	9.219544	77.471192	178.989613	BP: Movement
10	24	-81	52	10	53.130102	178.989613	BP: Movement
10	25	-78	61	9.486833	71.565051	178.989613	BP: Movement
10	26	-73	69	9.433981	57.994617	178.989613	BP: Movement
10	27	-72	78	9.055385	83.659808	178.989613	BP: Movement
10	28	-64	82	8.944272	26.565051	179.275327	BP: Vision
10	29	-64	82	0	0	179.531737	BP: Vision
10	30	-64	82	0	0	179.745416	WP: Consuming
10	31	-64	81	1	270	180.031131	WP: Consuming
10	32	-64	80	1	270	180.316845	WP: Consuming
10	33	-64	79	1	270	180.602559	WP: Consuming
10	34	-64	78	1	270	180.888273	WP: Consuming
10	35	-65	78	1	180	181.173988	WP: Consuming
10	36	-65	79	1	90	181.459702	WP: Consuming
10	37	-65	79	0	0	181.716112	WP: Consuming
10	38	-65	80	1	90	182.001827	WP: Consuming
10	39	-65	80	0	0	182.258237	WP: Consuming
10	40	-65	80	0	0	182.471916	WP: Consuming
10	41	-65	81	1	90	182.75763	WP: Consuming
10	42	-66	81	1	180	183.043344	WP: Consuming
10	43	-67	81	1	180	183.329059	WP: Consuming
10	44	-67	80	1	270	183.614773	WP: Consuming
10	45	-66	80	1	0	183.900487	WP: Consuming
10	46	-66	81	1	90	184.157227	WP: Consuming
10	47	-67	81	1	180	184.413967	WP: Consuming
10	48	-68	81	1	180	184.699681	WP: Consuming
10	49	-74	88	9.219544	130.601295	184.699681	WP: Rim
10	50	-81	95	9.899495	135	184.699681	BP: Movement
10	51	-87	97	6.324555	161.565051	184.973128	BP: Vision
10	52	-96	100	9.486833	161.565051	184.973128	BP: Movement
10	53	-87	100	9	0	185.250967	WP: Rim
10	54	-87	101	1	90	185.525535	BP: Vision
10	55	-86	101	1	0	185.800048	WP: Consuming
10	56	-86	102	1	90	186.085762	WP: Consuming
10	57	-87	102	1	180	186.357852	WP: Consuming
10	58	-88	102	1	180	186.630894	WP: Consuming
10	59	-88	101	1	270	186.904096	WP: Consuming
10	60	-89	101	1	180	187.174155	WP: Consuming
10	61	-83	94	9.219544	310.601295	187.174155	WP: Rim
10	62	-89	102	10	126.869898	187.446479	WP: Rim
10	63	-97	107	9.433981	147.994617	187.446479	BP: Movement
10	64	-91	99	10	306.869898	187.728024	WP: Seeking
10	65	-87	90	9.848858	293.962489	187.728024	BP: Movement
10	66	-91	99	9.848858	113.962489	187.978536	WP: Rim
10	67	-89	100	2.236068	26.565051	188.248697	BP: Vision
10	68	-88	100	1	0	188.520498	WP: Consuming
10	69	-88	99	1	270	188.792262	WP: Consuming
10	70	-87	99	1	0	189.067015	WP: Consuming
10	71	-86	99	1	0	189.340993	WP: Consuming
10	72	-86	98	1	270	189.618555	WP: Consuming
10	73	-87	98	1	180	189.89668	WP: Consuming
10	74	-87	97	1	270	190.139416	WP: Consuming
10	75	-86	97	1	0	190.42513	WP: Consuming
10	76	-86	98	1	90	190.670216	WP: Consuming
10	77	-86	99	1	90	190.910543	WP: Consuming
10	78	-86	99	0	0	191.100821	WP: Consuming
10	79	-86	98	1	270	191.298929	WP: Consuming
10	80	-95	96	9.219544	192.528808	191.298929	WP: Rim
10	81	-86	100	9.848858	23.962489	191.574751	WP: Rim
10	82	-85	101	1.414214	45	191.849085	BP: Vision
10	83	-85	101	0	0	192.088967	WP: Consuming
10	84	-85	100	1	270	192.361959	WP: Consuming
10	85	-83	91	9.219544	282.528808	192.361959	BP: Movement
10	86	-86	100	9.486833	108.434949	192.604727	WP: Rim
10	87	-86	102	2	90	192.864242	BP: Vision
10	88	-77	106	9.848858	23.962489	192.864242	WP: Rim
10	89	-70	113	9.899495	45	192.864242	BP: Movement
10	90	-63	108	8.602325	324.462322	193.149956	BP: Vision
10	91	-63	108	0	0	193.406367	BP: Vision
10	92	-63	109	1	90	193.689088	WP: Consuming
10	93	-62	109	1	0	193.974802	WP: Consuming
10	94	-61	109	1	0	194.257551	WP: Consuming
10	95	-61	109	0	0	194.509671	WP: Consuming
10	96	-61	110	1	90	194.795385	WP: Consuming
10	97	-62	110	1	180	195.078097	WP: Consuming
10	98	-62	109	1	270	195.334946	WP: Consuming
10	99	-62	109	0	0	195.549266	WP: Consuming
11	1	-62	108	1	270	195.83498	WP: Consuming
11	2	-62	108	0	0	196.09139	WP: Consuming
11	3	-65	106	3.605551	213.690068	196.373921	WP: Seeking
11	4	-66	106	1	180	196.656578	WP: Consuming
11	5	-66	105	1	270	196.936232	WP: Consuming
11	6	-62	108	5	36.869898	197.150959	WP: Seeking
11	7	-54	114	10	36.869898	197.150959	BP: Movement
11	8	-61	108	9.219544	220.601295	197.431171	WP: Rim
11	9	-63	105	3.605551	236.309932	197.716885	BP: Vision
11	10	-64	105	1	180	197.994105	WP: Consuming
11	11	-64	106	1	90	198.271681	WP: Consuming
11	12	-65	107	1.414214	135	198.55443	BP: Vision
11	13	-66	107	1	180	198.837179	WP: Consuming
11	14	-66	108	1	90	199.122893	WP: Consuming
11	15	-66	108	0	0	199.379304	WP: Consuming
11	16	-66	109	1	90	199.662134	WP: Consuming
11	17	-65	109	1	0	199.947848	WP: Consuming
11	18	-65	108	1	270	200.233562	WP: Consuming
11	19	-65	108	0	0	200.489973	WP: Consuming
11	20	-65	107	1	270	200.742991	WP: Consuming
11	21	-64	107	1	0	201.02583	WP: Consuming
11	22	-64	107	0	0	201.27808	WP: Consuming
11	23	-64	106	1	270	201.524481	WP: Consuming
11	24	-65	106	1	180	201.778805	WP: Consuming
11	25	-74	102	9.848858	203.962489	201.778805	WP: Rim
11	26	-66	107	9.433981	32.005383	202.032447	WP: Rim
11	27	-65	110	3.162278	71.565051	202.312609	BP: Vision
11	28	-64	110	1	0	202.59557	WP: Consuming
11	29	-64	110	0	0	202.847995	WP: Consuming
11	30	-64	109	1	270	203.133709	WP: Consuming
11	31	-64	108	1	270	203.419423	WP: Consuming
11	32	-63	108	1	0	203.645242	WP: Consuming
11	33	-63	109	1	90	203.901983	WP: Consuming
11	34	-63	109	0	0	204.116145	WP: Consuming
11	35	-62	109	1	0	204.294515	WP: Consuming
11	36	-61	109	1	0	204.515489	WP: Consuming
11	37	-70	106	9.486833	198.434949	204.515489	WP: Rim
11	38	-79	103	9.486833	198.434949	204.515489	BP: Movement
11	39	-86	102	7.071068	188.130102	204.747543	BP: Vision
11	40	-94	97	9.433981	212.005383	204.747543	BP: Movement
11	41	-85	99	9.219544	12.528808	205.024306	WP: Rim
11	42	-76	98	9.055385	353.659808	205.024306	BP: Movement
11	43	-85	101	9.486833	161.565051	205.238872	WP: Rim
11	44	-93	107	10	143.130102	205.238872	BP: Movement
11	45	-87	101	8.485281	315	205.492742	WP: Seeking
11	46	-78	98	9.486833	341.565051	205.492742	BP: Movement
11	47	-87	96	9.219544	192.528808	205.767394	WP: Seeking
11	48	-95	90	10	216.869898	205.767394	BP: Movement
11	49	-90	98	9.433981	57.994617	206.049539	WP: Rim
11	50	-90	100	2	90	206.33207	BP: Vision
11	51	-90	100	0	0	206.583873	WP: Consuming
11	52	-90	99	1	270	206.866414	WP: Consuming
11	53	-90	98	1	270	207.118059	WP: Consuming
11	54	-90	97	1	270	207.397024	WP: Consuming
11	55	-90	96	1	270	207.679352	WP: Consuming
11	56	-86	105	9.848858	66.037511	207.679352	WP: Rim
11	57	-89	98	7.615773	246.801409	207.956357	WP: Seeking
11	58	-93	89	9.848858	246.037511	207.956357	BP: Movement
11	59	-89	98	9.848858	66.037511	208.200303	WP: Rim
11	60	-89	101	3	90	208.451265	BP: Vision
11	61	-89	102	1	90	208.704089	WP: Consuming
11	62	-89	102	0	0	208.91253	WP: Consuming
11	63	-87	96	6.324555	288.434949	209.155621	BP: Vision
11	64	-96	100	9.848858	156.037511	209.155621	WP: Rim
11	65	-106	100	10	180	209.155621	BP: Movement
11	66	-115	97	9.486833	198.434949	209.155621	BP: Movement
11	67	-124	94	9.486833	198.434949	209.155621	BP: Movement
11	68	-132	89	9.433981	212.005383	209.155621	BP: Movement
11	69	-137	86	5.830952	210.963757	209.441335	BP: Vision
11	70	-138	85	1.414214	225	209.727049	BP: Vision
11	71	-138	84	1	270	210.012764	WP: Consuming
11	72	-139	84	1	180	210.298478	WP: Consuming
11	73	-139	83	1	270	210.584192	WP: Consuming
11	74	-138	83	1	0	210.869906	WP: Consuming
11	75	-138	82	1	270	211.155621	WP: Consuming
11	76	-137	82	1	0	211.441335	WP: Consuming
11	77	-137	83	1	90	211.727049	WP: Consuming
11	78	-136	83	1	0	212.012764	WP: Consuming
11	79	-136	82	1	270	212.298478	WP: Consuming
11	80	-135	82	1	0	212.584192	WP: Consuming
11	81	-135	82	0	0	212.840602	WP: Consuming
11	82	-135	83	1	90	213.126317	WP: Consuming
11	83	-135	83	0	0	213.382727	WP: Consuming
11	84	-135	82	1	270	213.597107	WP: Consuming
11	85	-136	82	1	180	213.854064	WP: Consuming
11	86	-136	87	5	90	214.139778	BP: Vision
11	87	-136	87	0	0	214.396188	WP: Consuming
11	88	-136	86	1	270	214.681903	WP: Consuming
11	89	-136	85	1	270	214.967617	WP: Consuming
11	90	-137	85	1	180	215.253331	WP: Consuming
11	91	-137	86	1	90	215.511958	WP: Consuming
11	92	-137	86	0	0	215.728878	WP: Consuming
11	93	-136	86	1	0	215.985727	WP: Consuming
11	94	-136	85	1	270	216.242575	WP: Consuming
11	95	-136	84	1	270	216.52829	WP: Consuming
11	96	-137	84	1	180	216.814004	WP: Consuming
11	97	-138	84	1	180	217.07303	WP: Consuming
11	98	-139	84	1	180	217.332056	WP: Consuming
11	99	-139	87	3	90	217.61777	WP: Seeking
12	1	-139	87	0	0	217.87418	BP: Vision
12	2	-139	86	1	270	218.159895	WP: Consuming
12	3	-138	77	9.055385	276.340192	218.159895	BP: Movement
12	4	-136	84	7.28011	74.054604	218.417067	WP: Seeking
12	5	-137	87	3.162278	108.434949	218.702781	BP: Vision
12	6	-147	87	10	180	218.702781	WP: Rim
12	7	144	85	9.219544	192.528808	218.702781	BP: Movement
12	8	137	84	7.071068	188.130102	218.988496	BP: Vision
12	9	137	83	1	270	219.27421	BP: Vision
12	10	136	83	1	180	219.559924	WP: Consuming
12	11	135	83	1	180	219.845638	WP: Consuming
12	12	135	84	1	90	220.131353	WP: Consuming
12	13	136	84	1	0	220.417067	WP: Consuming
12	14	136	85	1	90	220.702781	WP: Consuming
12	15	135	85	1	180	220.988496	WP: Consuming
12	16	135	84	1	270	221.245235	WP: Consuming
12	17	135	83	1	270	221.502193	WP: Consuming
12	18	135	83	0	0	221.716671	WP: Consuming
12	19	135	82	1	270	222.002385	WP: Consuming
12	20	135	81	1	270	222.2881	WP: Consuming
12	21	135	81	0	0	222.54451	WP: Consuming
12	22	135	82	1	90	222.80114	WP: Consuming
12	23	134	82	1	180	223.086855	WP: Consuming
12	24	142	76	10	323.130102	223.086855	WP: Rim
12	25	136	82	8.485281	135	223.372569	WP: Seeking
12	26	137	86	4.123106	75.963757	223.658283	BP: Vision
12	27	138	86	1	0	223.943997	WP: Consuming
12	28	138	86	0	0	224.200408	WP: Consuming
12	29	138	86	0	0	224.414087	WP: Consuming
12	30	138	84	2	270	224.699801	BP: Vision
12	31	138	84	0	0	224.956211	WP: Consuming
12	32	138	84	0	0	225.16989	WP: Consuming
12	33	138	84	0	0	225.322471	WP: Consuming
12	34	138	85	1	90	225.608186	BP: Vision
12	35	138	85	0	0	225.864596	WP: Consuming
12	36	136	83	2.828427	225	226.123622	WP: Seeking
12	37	135	84	1.414214	135	226.344329	BP: Vision
12	38	135	85	1	90	226.603057	WP: Consuming
12	39	135	86	1	90	226.888771	WP: Consuming
12	40	136	86	1	0	227.174485	WP: Consuming
12	41	136	85	1	270	227.43361	WP: Consuming
12	42	136	85	0	0	227.651258	WP: Consuming
12	43	137	85	1	0	227.936972	WP: Consuming
12	44	138	85	1	0	228.153399	WP: Consuming
12	45	136	82	3.605551	236.309932	228.411823	WP: Seeking
12	46	136	81	1	270	228.697538	BP: Vision
12	47	145	82	9.055385	6.340192	228.697538	WP: Rim
12	48	-146	86	9.848858	23.962489	228.697538	BP: Movement
12	49	-138	84	8.246211	345.963757	228.929067	BP: Vision
12	50	-135	87	4.242641	45	229.214781	BP: Vision
12	51	-135	87	0	0	229.471191	WP: Consuming
12	52	-134	87	1	0	229.756905	WP: Consuming
12	53	-134	86	1	270	230.04262	WP: Consuming
12	54	-133	86	1	0	230.328334	WP: Consuming
12	55	-133	86	0	0	230.584744	WP: Consuming
12	56	-133	86	0	0	230.798423	WP: Consuming
12	57	-133	86	0	0	230.951005	WP: Consuming
12	58	-133	85	1	270	231.236719	BP: Vision
12	59	-134	85	1	180	231.522433	WP: Consuming
12	60	-134	86	1	90	231.779498	WP: Consuming
12	61	-134	87	1	90	232.036778	WP: Consuming
12	62	-138	85	4.472136	206.565051	232.301412	WP: Seeking
12	63	-138	82	3	270	232.565743	BP: Vision
12	64	-138	82	0	0	232.791008	WP: Consuming
12	65	-137	82	1	0	233.055416	WP: Consuming
12	66	-137	84	2	90	233.318322	BP: Vision
12	67	-137	85	1	90	233.581795	WP: Consuming
12	68	-137	86	1	90	233.783381	WP: Consuming
12	69	-137	87	1	90	234.045871	WP: Consuming
12	70	-134	83	5	306.869898	234.331585	WP: Seeking
12	71	-135	82	1.414214	225	234.536087	BP: Vision
12	72	-136	82	1	180	234.773418	WP: Consuming
12	73	-138	83	2.236068	153.434949	235.03857	BP: Vision
12	74	-135	83	3	0	235.276254	WP: Seeking
12	75	-135	82	1	270	235.41931	WP: Consuming
12	76	-135	86	4	90	235.705024	WP: Seeking
12	77	-139	87	4.123106	165.963757	235.939724	BP: Vision
12	78	-135	85	4.472136	333.434949	236.225438	WP: Seeking
12	79	-135	85	0	0	236.481848	BP: Vision
12	80	-135	84	1	270	236.767563	WP: Consuming
12	81	-136	84	1	180	237.003181	WP: Consuming
12	82	-137	84	1	180	237.230524	WP: Consuming
12	83	-137	83	1	270	237.496178	WP: Consuming
12	84	-137	83	0	0	237.72338	WP: Consuming
12	85	-137	84	1	90	237.896416	WP: Consuming
12	86	-138	84	1	180	238.093705	WP: Consuming
12	87	-135	86	3.605551	33.690068	238.351197	WP: Seeking
12	88	-126	88	9.219544	12.528808	238.351197	BP: Movement
12	89	-134	84	8.944272	206.565051	238.636911	WP: Seeking
12	90	-139	86	5.385165	158.198591	238.901319	BP: Vision
12	91	-136	95	9.486833	71.565051	238.901319	WP: Rim
12	92	-132	104	9.848858	66.037511	238.901319	BP: Movement
12	93	-132	114	10	90	238.901319	BP: Movement
12	94	-132	124	10	90	238.901319	BP: Movement
12	95	-131	133	9.055385	83.659808	238.901319	BP: Movement
12	96	-130	142	9.055385	83.659808	238.901319	BP: Movement
12	97	-129	-149	9.055385	83.659808	238.901319	BP: Movement
12	98	-132	-140	9.486833	108.434949	238.901319	BP: Movement
12	99	-133	-131	9.055385	96.340192	238.901319	BP: Movement
13	1	-133	-122	9	90	238.901319	BP: Movement
13	2	-130	-113	9.486833	71.565051	238.901319	BP: Movement
13	3	-131	-104	9.055385	96.340192	238.901319	BP: Movement
13	4	-131	-95	9	90	238.901319	BP: Movement
13	5	-128	-86	9.486833	71.565051	238.901319	BP: Movement
13	6	-121	-79	9.899495	45	238.901319	BP: Movement
13	7	-113	-73	10	36.869898	238.901319	BP: Movement
13	8	-104	-69	9.848858	23.962489	238.901319	BP: Movement
13	9	-98	-61	10	53.130102	238.901319	BP: Movement
13	10	-94	-52	9.848858	66.037511	238.901319	BP: Movement
13	11	-93	-43	9.055385	83.659808	238.901319	BP: Movement
13	12	-88	-35	9.433981	57.994617	238.901319	BP: Movement
13	13	-82	-28	9.219544	49.398705	238.901319	BP: Movement
13	14	-74	-22	10	36.869898	238.901319	BP: Movement
13	15	-70	-13	9.848858	66.037511	238.901319	BP: Movement
13	16	-62	-7	10	36.869898	238.901319	BP: Movement
13	17	-53	-3	9.848858	23.962489	238.901319	BP: Movement
13	18	-45	2	9.433981	32.005383	238.901319	BP: Movement
13	19	-36	3	9.055385	6.340192	238.901319	BP: Movement
13	20	-27	4	9.055385	6.340192	239.187033	BP: Vision
13	21	-23	3	4.123106	345.963757	239.472747	BP: Vision
13	22	-23	2	1	270	239.758461	WP: Consuming
13	23	-24	2	1	180	240.044176	WP: Consuming
13	24	-25	2	1	180	240.32989	WP: Consuming
13	25	-25	3	1	90	240.615604	WP: Consuming
13	26	-25	4	1	90	240.901319	WP: Consuming
13	27	-25	5	1	90	241.187033	WP: Consuming
13	28	-24	5	1	0	241.472747	WP: Consuming
13	29	-24	5	0	0	241.729157	WP: Consuming
13	30	-24	4	1	270	242.014872	WP: Consuming
13	31	-24	3	1	270	242.300586	WP: Consuming
13	32	-24	3	0	0	242.556996	WP: Consuming
13	33	-23	3	1	0	242.814594	WP: Consuming
13	34	-23	4	1	90	243.100308	WP: Consuming
13	35	-23	5	1	90	243.386022	WP: Consuming
13	36	-18	13	9.433981	57.994617	243.386022	WP: Rim
13	37	-22	4	9.848858	246.037511	243.671736	WP: Rim
13	38	-24	4	2	180	243.928909	BP: Vision
13	39	-25	4	1	180	244.186611	WP: Consuming
13	40	-26	4	1	180	244.472325	WP: Consuming
13	41	-27	4	1	180	244.730851	WP: Consuming
13	42	-27	3	1	270	245.016566	WP: Consuming
13	43	-22	2	5.09902	348.690068	245.30228	BP: Vision
13	44	-21	2	1	0	245.587994	WP: Consuming
13	45	-21	2	0	0	245.844404	WP: Consuming
13	46	-21	2	0	0	246.058083	WP: Consuming
13	47	-21	3	1	90	246.343798	WP: Consuming
13	48	-21	3	0	0	246.600208	WP: Consuming
13	49	-23	1	2.828427	225	246.885922	WP: Seeking
13	50	-27	3	4.472136	153.434949	247.143095	BP: Vision
13	51	-23	4	4.123106	14.036243	247.401212	WP: Seeking
13	52	-23	5	1	90	247.65933	WP: Consuming
13	53	-14	4	9.055385	353.659808	247.65933	WP: Rim
13	54	-22	3	8.062258	187.125016	247.945044	WP: Seeking
13	55	-22	1	2	270	248.230759	BP: Vision
13	56	-13	4	9.486833	18.434949	248.230759	WP: Rim
13	57	-5	9	9.433981	32.005383	248.516473	BP: Vision
13	58	-5	9	0	0	248.772883	BP: Vision
13	59	-5	10	1	90	249.058597	WP: Consuming
13	60	-4	10	1	0	249.344312	WP: Consuming
13	61	-4	9	1	270	249.630026	WP: Consuming
13	62	-4	8	1	270	249.91574	WP: Consuming
13	63	-4	8	0	0	250.172151	WP: Consuming
13	64	-4	8	0	0	250.38583	WP: Consuming
13	65	-4	9	1	90	250.642569	WP: Consuming
13	66	-3	11	2.236068	63.434949	250.928284	BP: Vision
13	67	-3	11	0	0	251.184694	WP: Consuming
13	68	-3	11	0	0	251.398373	WP: Consuming
13	69	-2	11	1	0	251.684087	WP: Consuming
13	70	-2	10	1	270	251.969801	WP: Consuming
13	71	-3	10	1	180	252.255516	WP: Consuming
13	72	-3	11	1	90	252.410657	WP: Consuming
13	73	-4	11	1	180	252.696371	WP: Consuming
13	74	-5	11	1	180	252.982085	WP: Consuming
13	75	-5	10	1	270	253.2401	WP: Consuming
13	76	-1	10	4	0	253.525814	BP: Vision
13	77	-1	9	1	270	253.811528	WP: Consuming
13	78	-2	9	1	180	254.097243	WP: Consuming
13	79	-2	10	1	90	254.354522	WP: Consuming
13	80	4	18	10	53.130102	254.640236	WP: Seeking
13	81	4	18	0	0	254.896647	WP: Consuming
13	82	4	19	1	90	255.182361	WP: Consuming
13	83	5	19	1	0	255.468075	BP: Vision
13	84	5	18	1	270	255.753789	WP: Consuming
13	85	6	18	1	0	256.039504	WP: Consuming
13	86	6	18	0	0	256.295914	WP: Consuming
13	87	6	19	1	90	256.581628	WP: Consuming
13	88	6	19	0	0	256.838038	WP: Consuming
13	89	7	19	1	0	257.123753	WP: Consuming
13	90	8	19	1	0	257.409467	WP: Consuming
13	91	8	18	1	270	257.695181	WP: Consuming
13	92	8	17	1	270	257.980896	WP: Consuming
13	93	8	17	0	0	258.237306	WP: Consuming
13	94	8	17	0	0	258.450985	WP: Consuming
13	95	10	19	2.828427	45	258.736699	BP: Vision
13	96	10	19	0	0	258.993109	WP: Consuming
13	97	10	19	0	0	259.206788	WP: Consuming
13	98	10	18	1	270	259.492503	WP: Consuming
13	99	17	24	9.219544	40.601295	259.492503	WP: Rim
14	1	24	31	9.899495	45	259.492503	BP: Movement
14	2	29	39	9.433981	57.994617	259.492503	BP: Movement
14	3	34	47	9.433981	57.994617	259.492503	BP: Movement
14	4	35	56	9.055385	83.659808	259.492503	BP: Movement
14	5	37	65	9.219544	77.471192	259.492503	BP: Movement
14	6	37	74	9	90	259.492503	BP: Movement
14	7	35	83	9.219544	102.528808	259.492503	BP: Movement
14	8	33	92	9.219544	102.528808	259.492503	BP: Movement
14	9	32	101	9.055385	96.340192	259.492503	BP: Movement
14	10	32	111	10	90	259.492503	BP: Movement
14	11	28	120	9.848858	113.962489	259.492503	BP: Movement
14	12	22	128	10	126.869898	259.492503	BP: Movement
14	13	14	133	9.433981	147.994617	259.492503	BP: Movement
14	14	7	140	9.899495	135	259.492503	BP: Movement
14	15	0	146	9.219544	139.398705	259.492503	BP: Movement
14	16	-9	-150	9.848858	156.037511	259.492503	BP: Movement
14	17	-18	-149	9.055385	173.659808	259.492503	BP: Movement
14	18	-27	-148	9.055385	173.659808	259.492503	BP: Movement
14	19	-35	-143	9.433981	147.994617	259.492503	BP: Movement
14	20	-44	-141	9.219544	167.471192	259.771385	BP: Vision
14	21	-46	-140	2.236068	153.434949	260.057099	BP: Vision
14	22	-46	-139	1	90	260.342814	WP: Consuming
14	23	-47	-139	1	180	260.628528	WP: Consuming
14	24	-47	-140	1	270	260.907603	WP: Consuming
14	25	-46	-140	1	0	261.164343	WP: Consuming
14	26	-46	-141	1	270	261.443116	WP: Consuming
14	27	-46	-142	1	270	261.714988	WP: Consuming
14	28	-47	-142	1	180	261.986861	WP: Consuming
14	29	-47	-141	1	90	262.258734	WP: Consuming
14	30	-43	-140	4.123106	14.036243	262.544448	BP: Vision
14	31	-42	-140	1	0	262.830162	WP: Consuming
14	32	-42	-141	1	270	263.115876	WP: Consuming
14	33	-42	-141	0	0	263.372287	WP: Consuming
14	34	-46	-141	4	180	263.619727	WP: Seeking
14	35	-47	-141	1	180	263.857066	WP: Consuming
14	36	-45	-143	2.828427	315	264.14278	WP: Seeking
14	37	-42	-140	4.242641	45	264.399737	BP: Vision
14	38	-43	-140	1	180	264.65691	WP: Seeking
14	39	-45	-142	2.828427	225	264.936274	BP: Vision
14	40	-45	-143	1	270	265.193013	WP: Consuming
14	41	-44	-143	1	0	265.478728	WP: Consuming
14	42	-44	-142	1	90	265.758132	WP: Consuming
14	43	-43	-142	1	0	266.037536	WP: Consuming
14	44	-43	-141	1	90	266.31694	WP: Consuming
14	45	-43	-141	0	0	266.564204	WP: Consuming
14	46	-42	-141	1	0	266.781951	WP: Consuming
14	47	-45	-141	3	180	267.061375	WP: Seeking
14	48	-46	-139	2.236068	116.565051	267.320401	BP: Vision
14	49	-47	-139	1	180	267.579427	WP: Consuming
14	50	-45	-140	2.236068	333.434949	267.858891	WP: Seeking
14	51	-42	-141	3.162278	341.565051	268.020277	BP: Vision
14	52	-44	-141	2	180	268.271327	WP: Seeking
14	53	-47	-139	3.605551	146.309932	268.489803	BP: Vision
14	54	-38	-141	9.219544	347.471192	268.489803	WP: Rim
14	55	-31	-147	9.219544	319.398705	268.489803	BP: Movement
14	56	-24	147	9.219544	319.398705	268.489803	BP: Movement
14	57	-16	141	10	323.130102	268.489803	BP: Movement
14	58	-18	132	9.219544	257.471192	268.775517	BP: Vision
14	59	-21	130	3.605551	213.690068	269.061231	BP: Vision
14	60	-20	132	2.236068	63.434949	269.346946	WP: Seeking
14	61	-19	132	1	0	269.63266	WP: Consuming
14	62	-19	132	0	0	269.88907	WP: Consuming
14	63	-18	132	1	0	270.145919	WP: Consuming
14	64	-17	132	1	0	270.431633	WP: Consuming
14	65	-17	133	1	90	270.717348	WP: Consuming
14	66	-17	133	0	0	270.973758	WP: Consuming
14	67	-17	132	1	270	271.230388	WP: Consuming
14	68	-17	132	0	0	271.444389	WP: Consuming
14	69	-17	133	1	90	271.658769	WP: Consuming
14	70	-18	133	1	180	271.944483	WP: Consuming
14	71	-19	133	1	180	272.230198	BP: Vision
14	72	-19	132	1	270	272.446958	WP: Consuming
14	73	-18	131	1.414214	315	272.732672	BP: Vision
14	74	-18	130	1	270	273.018386	WP: Consuming
14	75	-18	129	1	270	273.304101	WP: Consuming
14	76	-19	129	1	180	273.589815	WP: Consuming
14	77	-20	129	1	180	273.875529	WP: Consuming
14	78	-20	130	1	90	274.161243	WP: Consuming
14	79	-19	130	1	0	274.446958	WP: Consuming
14	80	-19	130	0	0	274.703368	WP: Consuming
14	81	-19	131	1	90	274.989082	WP: Consuming
14	82	-20	131	1	180	275.274797	WP: Consuming
14	83	-16	130	4.123106	345.963757	275.560511	WP: Seeking
14	84	-16	129	1	270	275.846225	WP: Consuming
14	85	-17	129	1	180	276.131939	WP: Consuming
14	86	-17	128	1	270	276.417654	WP: Consuming
14	87	-17	128	0	0	276.674064	WP: Consuming
14	88	-17	129	1	90	276.930694	WP: Consuming
14	89	-18	129	1	180	277.188501	WP: Consuming
14	90	-18	130	1	90	277.446516	WP: Consuming
14	91	-18	130	0	0	277.66254	WP: Consuming
14	92	-17	130	1	0	277.948255	WP: Consuming
14	93	-16	130	1	0	278.20564	WP: Consuming
14	94	-16	131	1	90	278.491355	WP: Consuming
14	95	-16	131	0	0	278.747765	WP: Consuming
14	96	-15	131	1	0	279.033479	WP: Consuming
14	97	-15	130	1	270	279.319194	WP: Consuming
14	98	-16	130	1	180	279.535653	WP: Consuming
14	99	-16	131	1	90	279.75038	WP: Consuming
15	1	-15	131	1	0	280.00712	WP: Consuming
15	2	-19	128	5	216.869898	280.292834	WP: Seeking
15	3	-28	125	9.486833	198.434949	280.292834	BP: Movement
15	4	-19	129	9.848858	23.962489	280.551959	WP: Rim
15	5	-17	130	2.236068	26.565051	280.809556	BP: Vision
15	6	-17	130	0	0	281.02497	WP: Consuming
15	7	-17	131	1	90	281.310685	WP: Consuming
15	8	-18	131	1	180	281.570488	WP: Consuming
15	9	-18	132	1	90	281.798141	WP: Consuming
15	10	-16	129	3.605551	303.690068	282.057067	WP: Seeking
15	11	-16	129	0	0	282.274426	WP: Consuming
15	12	-16	128	1	270	282.56014	WP: Consuming
15	13	-15	119	9.055385	276.340192	282.56014	WP: Rim
15	14	-16	110	9.055385	263.659808	282.56014	BP: Movement
15	15	-16	100	10	270	282.56014	BP: Movement
15	16	-18	91	9.219544	257.471192	282.845855	BP: Vision
15	17	-18	87	4	270	283.131569	BP: Vision
15	18	-18	86	1	270	283.417283	WP: Consuming
15	19	-17	86	1	0	283.702997	WP: Consuming
15	20	-17	87	1	90	283.988712	WP: Consuming
15	21	-16	87	1	0	284.274426	WP: Consuming
15	22	-16	88	1	90	284.56014	WP: Consuming
15	23	-16	88	0	0	284.816551	WP: Consuming
15	24	-16	88	0	0	285.030229	WP: Consuming
15	25	-16	87	1	270	285.286969	WP: Consuming
15	26	-16	87	0	0	285.50113	WP: Consuming
15	27	-16	88	1	90	285.655426	BP: Vision
15	28	-16	89	1	90	285.941141	WP: Consuming
15	29	-15	89	1	0	286.226855	WP: Consuming
15	30	-15	89	0	0	286.483265	WP: Consuming
15	31	-15	90	1	90	286.768979	WP: Consuming
15	32	-16	90	1	180	287.054694	BP: Vision
15	33	-16	89	1	270	287.311542	WP: Consuming
15	34	-16	89	0	0	287.525862	WP: Consuming
15	35	-16	90	1	90	287.782493	WP: Consuming
15	36	-16	90	0	0	287.996494	WP: Consuming
15	37	-19	88	3.605551	213.690068	288.282208	WP: Seeking
15	38	-28	91	9.486833	161.565051	288.567922	BP: Vision
15	39	-28	92	1	90	288.853637	WP: Consuming
15	40	-27	92	1	0	289.139351	WP: Consuming
15	41	-27	93	1	90	289.425065	WP: Consuming
15	42	-28	93	1	180	289.710779	WP: Consuming
15	43	-28	94	1	90	289.996494	WP: Consuming
15	44	-27	94	1	0	290.282208	WP: Consuming
15	45	-26	94	1	0	290.567922	WP: Consuming
15	46	-26	93	1	270	290.853637	WP: Consuming
15	47	-25	93	1	0	291.139351	WP: Consuming
15	48	-25	94	1	90	291.425065	WP: Consuming
15	49	-19	86	10	306.869898	291.710779	WP: Rim
15	50	-17	87	2.236068	26.565051	291.970197	BP: Vision
15	51	-17	88	1	90	292.255912	WP: Consuming
15	52	-18	88	1	180	292.541626	WP: Consuming
15	53	-18	87	1	270	292.80162	WP: Consuming
15	54	-18	86	1	270	293.061613	WP: Consuming
15	55	-19	86	1	180	293.31857	WP: Consuming
15	56	-19	87	1	90	293.604285	WP: Consuming
15	57	-18	90	3.162278	71.565051	293.889999	BP: Vision
15	58	-18	90	0	0	294.146409	WP: Consuming
15	59	-17	90	1	0	294.432124	WP: Consuming
15	60	-17	90	0	0	294.688534	WP: Consuming
15	61	-17	89	1	270	294.974248	WP: Consuming
15	62	-17	88	1	270	295.23174	WP: Consuming
15	63	-17	88	0	0	295.447	WP: Consuming
15	64	-17	87	1	270	295.66911	WP: Consuming
15	65	-20	90	4.242641	135	295.954824	WP: Seeking
15	66	-28	93	8.544004	159.443955	296.213651	BP: Vision
15	67	-29	93	1	180	296.499366	WP: Consuming
15	68	-29	92	1	270	296.78508	WP: Consuming
15	69	-29	91	1	270	297.070794	WP: Consuming
15	70	-28	91	1	0	297.330406	WP: Consuming
15	71	-28	92	1	90	297.590018	WP: Consuming
15	72	-28	92	0	0	297.808378	WP: Consuming
15	73	-28	92	0	0	297.967436	WP: Consuming
15	74	-28	93	1	90	298.186901	WP: Consuming
15	75	-27	93	1	0	298.446705	WP: Consuming
15	76	-27	92	1	270	298.706698	WP: Consuming
15	77	-26	92	1	0	298.992413	WP: Consuming
15	78	-26	93	1	90	299.252024	WP: Consuming
15	79	-26	94	1	90	299.511828	WP: Consuming
15	80	-20	88	8.485281	315	299.797542	WP: Seeking
15	81	-20	88	0	0	300.053952	WP: Consuming
15	82	-20	89	1	90	300.339667	WP: Consuming
15	83	-20	90	1	90	300.597887	WP: Consuming
15	84	-19	90	1	0	300.883601	WP: Consuming
15	85	-19	89	1	270	301.169316	WP: Consuming
15	86	-20	89	1	180	301.426056	WP: Consuming
15	87	-20	90	1	90	301.643376	WP: Consuming
15	88	-29	89	9.055385	186.340192	301.929091	WP: Rim
15	89	-20	87	9.219544	347.471192	302.214805	WP: Rim
15	90	-29	91	9.848858	156.037511	302.473331	WP: Rim
15	91	-29	93	2	90	302.732158	BP: Vision
15	92	-29	91	2	270	302.949261	WP: Seeking
15	93	-29	82	9	270	302.949261	BP: Movement
15	94	-29	92	10	90	303.208287	WP: Rim
15	95	-26	101	9.486833	71.565051	303.208287	BP: Movement
15	96	-27	92	9.055385	263.659808	303.432894	WP: Seeking
15	97	-28	83	9.055385	263.659808	303.432894	BP: Movement
15	98	-21	90	9.899495	45	303.718608	WP: Rim
15	99	-18	91	3.162278	18.434949	303.982632	BP: Vision
16	1	-19	89	2.236068	243.434949	304.240543	WP: Seeking
16	2	-28	89	9	180	304.526257	BP: Vision
16	3	-28	90	1	90	304.811972	WP: Consuming
16	4	-28	90	0	0	305.068382	WP: Consuming
16	5	-27	90	1	0	305.354096	WP: Consuming
16	6	-27	91	1	90	305.639811	WP: Consuming
16	7	-28	91	1	180	305.868263	WP: Consuming
16	8	-28	90	1	270	306.082989	WP: Consuming
16	9	-28	89	1	270	306.340054	WP: Consuming
16	10	-28	88	1	270	306.625769	WP: Consuming
16	11	-28	88	0	0	306.882179	WP: Consuming
16	12	-19	86	9.219544	347.471192	307.112744	WP: Rim
16	13	-26	93	9.899495	135	307.340676	WP: Rim
16	14	-34	98	9.433981	147.994617	307.340676	BP: Movement
16	15	-29	90	9.433981	302.005383	307.62639	WP: Rim
16	16	-21	84	10	323.130102	307.62639	BP: Movement
16	17	-27	91	9.219544	130.601295	307.883882	WP: Rim
16	18	-36	95	9.848858	156.037511	307.883882	BP: Movement
16	19	-27	92	9.486833	341.565051	308.065471	WP: Rim
16	20	-18	90	9.219544	347.471192	308.296697	BP: Movement
16	21	-18	89	1	270	308.582412	WP: Consuming
16	22	-17	89	1	0	308.844564	WP: Consuming
16	23	-17	90	1	90	309.076031	WP: Consuming
16	24	-26	90	9	180	309.361746	WP: Rim
16	25	-35	92	9.219544	167.471192	309.361746	BP: Movement
16	26	-26	90	9.219544	347.471192	309.618266	WP: Rim
16	27	-17	87	9.486833	341.565051	309.818164	BP: Movement
16	28	-26	91	9.848858	156.037511	310.103879	WP: Rim
16	29	-26	92	1	90	310.365247	WP: Consuming
16	30	-26	93	1	90	310.547868	WP: Consuming
16	31	-18	88	9.433981	327.994617	310.811501	WP: Rim
16	32	-18	88	0	0	311.035743	WP: Consuming
16	33	-18	87	1	270	311.274366	WP: Consuming
16	34	-19	87	1	180	311.537919	WP: Consuming
16	35	-19	88	1	90	311.802998	WP: Consuming
16	36	-19	88	0	0	312.029356	WP: Consuming
16	37	-19	89	1	90	312.255815	WP: Consuming
16	38	-20	89	1	180	312.484902	WP: Consuming
16	39	-28	94	9.433981	147.994617	312.749833	WP: Rim
16	40	-33	102	9.433981	122.005383	312.749833	BP: Movement
16	41	-29	93	9.848858	293.962489	312.980664	WP: Rim
16	42	-22	86	9.899495	315	312.980664	BP: Movement
16	43	-30	91	9.433981	147.994617	313.266378	WP: Rim
16	44	-37	98	9.899495	135	313.266378	BP: Movement
16	45	-45	92	10	216.869898	313.552093	WP: Seeking
16	46	-50	89	5.830952	210.963757	313.837807	BP: Vision
16	47	-50	88	1	270	314.123521	WP: Consuming
16	48	-49	88	1	0	314.409236	WP: Consuming
16	49	-49	89	1	90	314.69495	WP: Consuming
16	50	-49	89	0	0	314.95136	WP: Consuming
16	51	-48	89	1	0	315.237074	WP: Consuming
16	52	-48	88	1	270	315.522789	WP: Consuming
16	53	-48	88	0	0	315.779199	WP: Consuming
16	54	-47	88	1	0	316.064913	WP: Consuming
16	55	-46	88	1	0	316.350628	WP: Consuming
16	56	-52	81	9.219544	229.398705	316.350628	WP: Rim
16	57	-47	89	9.433981	57.994617	316.636342	WP: Seeking
16	58	-46	91	2.236068	63.434949	316.922056	BP: Vision
16	59	-46	92	1	90	317.20777	WP: Consuming
16	60	-47	92	1	180	317.493485	WP: Consuming
16	61	-47	93	1	90	317.779199	WP: Consuming
16	62	-54	100	9.899495	135	317.779199	WP: Rim
16	63	-62	106	10	143.130102	318.064913	BP: Movement
16	64	-64	107	2.236068	153.434949	318.340538	BP: Vision
16	65	-64	108	1	90	318.621271	WP: Consuming
16	66	-65	108	1	180	318.897572	WP: Consuming
16	67	-66	108	1	180	319.174025	WP: Consuming
16	68	-66	107	1	270	319.449822	WP: Consuming
16	69	-66	106	1	270	319.730464	WP: Consuming
16	70	-65	106	1	0	320.006473	WP: Consuming
16	71	-65	107	1	90	320.282482	WP: Consuming
16	72	-64	107	1	0	320.525502	WP: Consuming
16	73	-63	107	1	0	320.811217	WP: Consuming
16	74	-63	107	0	0	321.067627	WP: Consuming
16	75	-63	108	1	90	321.340582	WP: Consuming
16	76	-63	109	1	90	321.612565	WP: Consuming
16	77	-64	109	1	180	321.893497	WP: Consuming
16	78	-65	109	1	180	322.174633	WP: Consuming
16	79	-65	110	1	90	322.454616	WP: Consuming
16	80	-64	110	1	0	322.730554	WP: Consuming
16	81	-64	109	1	270	322.980464	WP: Consuming
16	82	-65	109	1	180	323.230666	WP: Consuming
16	83	-66	109	1	180	323.511371	WP: Consuming
16	84	-61	110	5.09902	11.309932	323.792864	WP: Seeking
16	85	-61	110	0	0	324.043162	WP: Consuming
16	86	-61	110	0	0	324.247917	WP: Consuming
16	87	-61	109	1	270	324.520819	WP: Consuming
16	88	-61	108	1	270	324.801293	WP: Consuming
16	89	-70	104	9.848858	203.962489	324.801293	WP: Rim
16	90	-76	96	10	233.130102	324.801293	BP: Movement
16	91	-85	99	9.486833	161.565051	325.080651	BP: Vision
16	92	-94	102	9.486833	161.565051	325.080651	BP: Movement
16	93	-87	96	9.219544	319.398705	325.354777	WP: Rim
16	94	-85	98	2.828427	45	325.638621	BP: Vision
16	95	-85	98	0	0	325.892327	WP: Consuming
16	96	-85	99	1	90	326.140137	WP: Consuming
16	97	-86	99	1	180	326.414028	WP: Consuming
16	98	-86	98	1	270	326.68826	WP: Consuming
16	99	-86	98	0	0	326.927994	WP: Consuming
17	1	-86	97	1	270	327.209946	WP: Consuming
17	2	-86	97	0	0	327.460909	WP: Consuming
17	3	-86	97	0	0	327.666634	WP: Consuming
17	4	-95	93	9.848858	203.962489	327.666634	WP: Rim
17	5	-105	93	10	180	327.666634	BP: Movement
17	6	-114	89	9.848858	203.962489	327.666634	BP: Movement
17	7	-122	83	10	216.869898	327.666634	BP: Movement
17	8	-128	76	9.219544	229.398705	327.666634	BP: Movement
17	9	-135	82	9.219544	139.398705	327.927051	BP: Vision
17	10	-137	83	2.236068	153.434949	328.193924	BP: Vision
17	11	-138	83	1	180	328.467886	WP: Consuming
17	12	-138	84	1	90	328.73134	WP: Consuming
17	13	-138	85	1	90	329.005693	WP: Consuming
17	14	-138	86	1	90	329.291408	WP: Consuming
17	15	-137	86	1	0	329.556853	WP: Consuming
17	16	-137	87	1	90	329.830627	WP: Consuming
17	17	-136	87	1	0	330.106359	WP: Consuming
17	18	-136	86	1	270	330.381988	WP: Consuming
17	19	-135	86	1	0	330.654145	WP: Consuming
17	20	-135	85	1	270	330.926504	WP: Consuming
17	21	-135	84	1	270	331.205537	WP: Consuming
17	22	-135	84	0	0	331.452261	WP: Consuming
17	23	-134	84	1	0	331.731144	WP: Consuming
17	24	-134	85	1	90	332.010667	WP: Consuming
17	25	-134	86	1	90	332.284166	WP: Consuming
17	26	-134	86	0	0	332.522831	WP: Consuming
17	27	-134	87	1	90	332.796408	WP: Consuming
17	28	-135	87	1	180	333.070278	WP: Consuming
17	29	-136	86	1.414214	225	333.313827	BP: Vision
17	30	-137	86	1	180	333.544316	WP: Consuming
17	31	-138	86	1	180	333.802433	WP: Consuming
17	32	-136	84	2.828427	315	334.071971	WP: Seeking
17	33	-136	84	0	0	334.304849	WP: Consuming
17	34	-135	84	1	0	334.509197	WP: Consuming
17	35	-135	85	1	90	334.749009	WP: Consuming
17	36	-135	85	0	0	334.938543	WP: Consuming
17	37	-134	85	1	0	335.187768	WP: Consuming
17	38	-134	84	1	270	335.436413	WP: Consuming
17	39	-129	92	9.433981	57.994617	335.436413	WP: Rim
17	40	-137	86	10	216.869898	335.618147	WP: Rim
17	41	-139	86	2	180	335.892455	BP: Vision
17	42	-130	85	9.055385	353.659808	335.892455	WP: Rim
17	43	-121	88	9.486833	18.434949	335.892455	BP: Movement
17	44	-112	89	9.055385	6.340192	335.892455	BP: Movement
17	45	-103	89	9	0	335.892455	BP: Movement
17	46	-94	91	9.219544	12.528808	335.892455	BP: Movement
17	47	-87	97	9.219544	40.601295	336.170815	BP: Movement
17	48	-88	99	2.236068	116.565051	336.45173	BP: Vision
17	49	-89	99	1	180	336.735972	WP: Consuming
17	50	-89	98	1	270	337.012246	WP: Consuming
17	51	-90	98	1	180	337.289461	WP: Consuming
17	52	-90	97	1	270	337.57002	WP: Consuming
17	53	-90	96	1	270	337.851094	WP: Consuming
17	54	-83	102	9.219544	40.601295	337.851094	WP: Rim
17	55	-91	96	10	216.869898	338.136808	WP: Rim
17	56	-98	89	9.899495	225	338.136808	BP: Movement
17	57	-91	96	9.899495	45	338.393329	WP: Rim
17	58	-88	101	5.830952	59.036243	338.674675	BP: Vision
17	59	-87	101	1	0	338.95253	WP: Consuming
17	60	-87	102	1	90	339.233824	WP: Consuming
17	61	-87	102	0	0	339.483831	WP: Consuming
17	62	-87	102	0	0	339.688164	WP: Consuming
17	63	-86	102	1	0	339.964497	WP: Consuming
17	64	-86	101	1	270	340.246103	WP: Consuming
17	65	-86	101	0	0	340.496566	BP: Vision
17	66	-85	101	1	0	340.771775	WP: Consuming
17	67	-85	100	1	270	341.052876	WP: Consuming
17	68	-85	100	0	0	341.302605	WP: Consuming
17	69	-88	99	3.162278	198.434949	341.554798	WP: Seeking
17	70	-87	96	3.162278	288.434949	341.806458	BP: Vision
17	71	-88	99	3.162278	108.434949	342.014373	WP: Seeking
17	72	-86	100	2.236068	26.565051	342.293034	BP: Vision
17	73	-85	100	1	0	342.498622	WP: Consuming
17	74	-86	100	1	180	342.744965	WP: Seeking
17	75	-90	99	4.123106	194.036243	343.026419	BP: Vision
17	76	-91	99	1	180	343.306093	WP: Consuming
17	77	-89	101	2.828427	45	343.583749	WP: Seeking
17	78	-88	100	1.414214	315	343.865111	BP: Vision
17	79	-87	100	1	0	344.147244	WP: Consuming
17	80	-87	101	1	90	344.395409	WP: Consuming
17	81	-86	101	1	0	344.606291	WP: Consuming
17	82	-89	97	5	233.130102	344.891069	WP: Seeking
17	83	-89	96	1	270	345.176338	BP: Vision
17	84	-89	96	0	0	345.432105	WP: Consuming
17	85	-89	96	0	0	345.644844	WP: Consuming
17	86	-89	97	1	90	345.900248	WP: Consuming
17	87	-89	98	1	90	346.148801	WP: Consuming
17	88	-89	99	1	90	346.407281	WP: Consuming
17	89	-89	100	1	90	346.688658	WP: Consuming
17	90	-89	100	0	0	346.938787	WP: Consuming
17	91	-89	101	1	90	347.185613	WP: Consuming
17	92	-88	96	5.09902	281.309932	347.470893	WP: Seeking
17	93	-88	96	0	0	347.726676	WP: Consuming
17	94	-88	97	1	90	348.011446	WP: Consuming
17	95	-90	100	3.605551	123.690068	348.289841	BP: Vision
17	96	-81	96	9.848858	336.037511	348.289841	WP: Rim
17	97	-72	94	9.219544	347.471192	348.289841	BP: Movement
17	98	-63	96	9.219544	12.528808	348.289841	BP: Movement
17	99	-64	105	9.055385	96.340192	348.571484	BP: Vision
18	1	-65	109	4.123106	104.036243	348.809852	BP: Vision
18	2	-66	109	1	180	349.071984	WP: Consuming
18	3	-65	108	1.414214	315	349.332156	WP: Seeking
18	4	-65	108	0	0	349.551335	WP: Consuming
18	5	-65	108	0	0	349.711534	WP: Consuming
18	6	-64	108	1	0	349.975484	WP: Consuming
18	7	-63	108	1	0	350.232577	WP: Consuming
18	8	-63	109	1	90	350.488924	WP: Consuming
18	9	-63	110	1	90	350.773704	WP: Consuming
18	10	-62	110	1	0	351.056194	WP: Consuming
18	11	-62	109	1	270	351.331698	WP: Consuming
18	12	-62	109	0	0	351.573284	WP: Consuming
18	13	-62	110	1	90	351.825292	WP: Consuming
18	14	-63	110	1	180	352.080815	WP: Consuming
18	15	-63	109	1	270	352.296479	WP: Consuming
18	16	-63	108	1	270	352.513852	WP: Consuming
18	17	-62	108	1	0	352.791652	WP: Consuming
18	18	-62	108	0	0	353.036583	WP: Consuming
18	19	-64	110	2.828427	135	353.296664	WP: Seeking
18	20	-65	109	1.414214	225	353.493319	BP: Vision
18	21	-62	111	3.605551	33.690068	353.77836	WP: Seeking
18	22	-59	120	9.486833	71.565051	353.77836	WP: Rim
18	23	-59	129	9	90	353.77836	BP: Movement
18	24	-59	139	10	90	353.77836	BP: Movement
18	25	-67	142	8.544004	159.443955	354.064074	BP: Vision
18	26	-67	144	2	90	354.349788	BP: Vision
18	27	-67	144	0	0	354.606199	WP: Consuming
18	28	-66	144	1	0	354.891913	WP: Consuming
18	29	-66	143	1	270	355.177627	WP: Consuming
18	30	-66	143	0	0	355.434038	WP: Consuming
18	31	-66	144	1	90	355.690668	WP: Consuming
18	32	-67	144	1	180	355.905739	WP: Consuming
18	33	-67	145	1	90	356.191454	WP: Consuming
18	34	-68	145	1	180	356.477168	WP: Consuming
18	35	-69	145	1	180	356.762882	WP: Consuming
18	36	-66	146	3.162278	18.434949	357.048597	WP: Seeking
18	37	-65	146	1	0	357.334311	WP: Consuming
18	38	-65	145	1	270	357.620025	WP: Consuming
18	39	-66	145	1	180	357.905739	WP: Consuming
18	40	-67	145	1	180	358.162804	WP: Consuming
18	41	-68	145	1	180	358.419869	WP: Consuming
18	42	-68	146	1	90	358.705584	WP: Consuming
18	43	-68	146	0	0	358.961994	WP: Consuming
18	44	-68	146	0	0	359.175673	WP: Consuming
18	45	-68	145	1	270	359.391338	WP: Consuming
18	46	-69	145	1	180	359.648829	WP: Consuming
18	47	-66	146	3.162278	18.434949	359.906321	WP: Seeking
18	48	-66	146	0	0	360.121581	BP: Vision
18	49	-65	146	1	0	360.379179	WP: Consuming
18	50	-64	146	1	0	360.664893	WP: Consuming
18	51	-64	146	0	0	360.921303	WP: Consuming
18	52	-64	145	1	270	361.207017	WP: Consuming
18	53	-65	145	1	180	361.464928	WP: Consuming
18	54	-65	146	1	90	361.681689	WP: Consuming
18	55	-72	-148	9.219544	139.398705	361.681689	WP: Rim
18	56	-68	143	9.848858	293.962489	361.967404	WP: Seeking
18	57	-65	143	3	0	362.253118	BP: Vision
18	58	-65	144	1	90	362.538832	WP: Consuming
18	59	-65	144	0	0	362.795242	WP: Consuming
18	60	-65	145	1	90	363.013104	WP: Consuming
18	61	-66	145	1	180	363.271731	WP: Consuming
18	62	-67	145	1	180	363.493158	WP: Consuming
18	63	-68	145	1	180	363.661631	WP: Consuming
18	64	-68	144	1	270	363.947345	WP: Consuming
18	65	-68	142	2	270	364.23306	BP: Vision
18	66	-68	142	0	0	364.48947	WP: Consuming
18	67	-68	143	1	90	364.746962	WP: Consuming
18	68	-67	143	1	0	365.032676	WP: Consuming
18	69	-66	143	1	0	365.258219	WP: Consuming
18	70	-65	144	1.414214	45	365.475311	WP: Seeking
18	71	-62	135	9.486833	288.434949	365.475311	WP: Rim
18	72	-64	144	9.219544	102.528808	365.761025	WP: Seeking
18	73	-68	144	4	180	366.018304	BP: Vision
18	74	-68	145	1	90	366.127726	WP: Consuming
18	75	-76	139	10	216.869898	366.127726	WP: Rim
18	76	-84	133	10	216.869898	366.127726	BP: Movement
18	77	-90	125	10	233.130102	366.127726	BP: Movement
18	78	-97	119	9.219544	220.601295	366.127726	BP: Movement
18	79	-106	116	9.486833	198.434949	366.127726	BP: Movement
18	80	-115	114	9.219544	192.528808	366.127726	BP: Movement
18	81	-124	111	9.486833	198.434949	366.127726	BP: Movement
18	82	-132	105	10	216.869898	366.127726	BP: Movement
18	83	-138	97	10	233.130102	366.127726	BP: Movement
18	84	-144	90	9.219544	229.398705	366.127726	BP: Movement
18	85	-138	83	9.219544	310.601295	366.389673	BP: Vision
18	86	-138	82	1	270	366.665488	BP: Vision
18	87	-138	82	0	0	366.90753	WP: Consuming
18	88	-137	82	1	0	367.186684	WP: Consuming
18	89	-137	86	4	90	367.399683	BP: Vision
18	90	-135	82	4.472136	296.565051	367.65425	WP: Seeking
18	91	-135	82	0	0	367.865236	WP: Consuming
18	92	-135	83	1	90	368.1418	WP: Consuming
18	93	-135	83	0	0	368.384932	WP: Consuming
18	94	-136	87	4.123106	104.036243	368.648267	WP: Seeking
18	95	-134	87	2	0	368.909436	WP: Seeking
18	96	-136	85	2.828427	225	369.189414	WP: Seeking
18	97	-137	84	1.414214	225	369.462366	BP: Vision
18	98	-138	84	1	180	369.719191	WP: Consuming
18	99	-139	84	1	180	369.99932	WP: Consuming
19	1	-146	77	9.899495	225	369.99932	WP: Rim
19	2	-139	83	9.219544	40.601295	370.282289	WP: Rim
19	3	-135	92	9.848858	66.037511	370.282289	BP: Movement
19	4	-135	82	10	270	370.440587	WP: Rim
19	5	-137	82	2	180	370.689745	BP: Vision
19	6	-137	83	1	90	370.949387	WP: Consuming
19	7	-137	84	1	90	371.188849	WP: Consuming
19	8	-137	84	0	0	371.377878	WP: Consuming
19	9	-136	84	1	0	371.617735	WP: Consuming
19	10	-136	84	0	0	371.807334	WP: Consuming
19	11	-136	85	1	90	372.057324	WP: Consuming
19	12	-136	86	1	90	372.303351	WP: Consuming
19	13	-135	86	1	0	372.565811	WP: Consuming
19	14	-135	86	0	0	372.788339	WP: Consuming
19	15	-143	81	9.433981	212.005383	372.788339	WP: Rim
19	16	-136	86	8.602325	35.537678	372.988248	WP: Seeking
19	17	-134	85	2.236068	333.434949	373.236603	BP: Vision
19	18	-134	84	1	270	373.484664	WP: Consuming
19	19	-137	83	3.162278	198.434949	373.706778	WP: Seeking
19	20	-138	83	1	180	373.937494	WP: Consuming
19	21	-135	86	4.242641	45	374.106737	WP: Seeking
19	22	-133	85	2.236068	333.434949	374.389107	BP: Vision
19	23	-134	86	1.414214	135	374.635187	WP: Seeking
19	24	-138	85	4.123106	194.036243	374.900232	BP: Vision
19	25	-138	84	1	270	375.122553	WP: Consuming
19	26	-147	88	9.848858	156.037511	375.122553	WP: Rim
19	27	-139	83	9.433981	327.994617	375.377921	WP: Rim
19	28	-136	87	5	53.130102	375.610063	BP: Vision
19	29	-137	84	3.162278	251.565051	375.751842	WP: Seeking
19	30	-137	82	2	270	375.964365	BP: Vision
19	31	-129	77	9.433981	327.994617	375.964365	WP: Rim
19	32	-120	74	9.486833	341.565051	375.964365	BP: Movement
19	33	-111	71	9.486833	341.565051	375.964365	BP: Movement
19	34	-102	70	9.055385	353.659808	375.964365	BP: Movement
19	35	-93	69	9.055385	353.659808	375.964365	BP: Movement
19	36	-84	66	9.486833	341.565051	375.964365	BP: Movement
19	37	-75	67	9.055385	6.340192	375.964365	BP: Movement
19	38	-66	65	9.219544	347.471192	375.964365	BP: Movement
19	39	-56	65	10	0	375.964365	BP: Movement
19	40	-48	62	8.544004	339.443955	376.25008	BP: Vision
19	41	-47	64	2.236068	63.434949	376.535794	BP: Vision
19	42	-46	64	1	0	376.821508	WP: Consuming
19	43	-45	64	1	0	377.107223	WP: Consuming
19	44	-45	63	1	270	377.392937	WP: Consuming
19	45	-46	63	1	180	377.678651	WP: Consuming
19	46	-47	63	1	180	377.964365	WP: Consuming
19	47	-48	63	1	180	378.25008	WP: Consuming
19	48	-49	63	1	180	378.535794	WP: Consuming
19	49	-49	64	1	90	378.821508	WP: Consuming
19	50	-49	65	1	90	379.107223	WP: Consuming
19	51	-49	65	0	0	379.363633	WP: Consuming
19	52	-48	65	1	0	379.649347	WP: Consuming
19	53	-48	64	1	270	379.935061	WP: Consuming
19	54	-47	64	1	0	380.192764	WP: Consuming
19	55	-46	64	1	0	380.450466	WP: Consuming
19	56	-46	63	1	270	380.707958	WP: Consuming
19	57	-45	63	1	0	380.96566	WP: Consuming
19	58	-45	63	0	0	381.181228	WP: Consuming
19	59	-45	62	1	270	381.466942	WP: Consuming
19	60	-45	62	0	0	381.723353	WP: Consuming
19	61	-45	62	0	0	381.937032	WP: Consuming
19	62	-45	63	1	90	382.094701	WP: Consuming
19	63	-46	61	2.236068	243.434949	382.380415	WP: Seeking
19	64	-50	61	4	180	382.66613	BP: Vision
19	65	-49	61	1	0	382.951844	WP: Seeking
19	66	-46	60	3.162278	341.565051	383.237558	BP: Vision
19	67	-45	60	1	0	383.523272	WP: Consuming
19	68	-38	66	9.219544	40.601295	383.523272	WP: Rim
19	69	-31	72	9.219544	40.601295	383.523272	BP: Movement
19	70	-22	76	9.848858	23.962489	383.523272	BP: Movement
19	71	-13	78	9.219544	12.528808	383.523272	BP: Movement
19	72	-10	72	6.708204	296.565051	383.808987	BP: Vision
19	73	-9	72	1	0	384.094701	BP: Vision
19	74	-8	72	1	0	384.380415	WP: Consuming
19	75	-8	73	1	90	384.66613	WP: Consuming
19	76	-8	74	1	90	384.951844	WP: Consuming
19	77	-8	74	0	0	385.208254	WP: Consuming
19	78	-8	73	1	270	385.464885	WP: Consuming
19	79	-7	73	1	0	385.750599	WP: Consuming
19	80	-7	74	1	90	386.036313	WP: Consuming
19	81	-7	74	0	0	386.292723	WP: Consuming
19	82	-7	73	1	270	386.549354	WP: Consuming
19	83	-7	73	0	0	386.763355	WP: Consuming
19	84	-6	73	1	0	387.049069	WP: Consuming
19	85	-6	74	1	90	387.334783	WP: Consuming
19	86	-5	74	1	0	387.620498	WP: Consuming
19	87	-5	73	1	270	387.906212	WP: Consuming
19	88	-5	72	1	270	388.191926	WP: Consuming
19	89	-6	72	1	180	388.47764	WP: Consuming
19	90	-6	73	1	90	388.734598	WP: Consuming
19	91	-6	74	1	90	388.991555	WP: Consuming
19	92	-5	74	1	0	389.248512	WP: Consuming
19	93	4	75	9.055385	6.340192	389.248512	WP: Rim
19	94	-4	74	8.062258	187.125016	389.534226	WP: Seeking
19	95	-10	73	6.082763	189.462322	389.81994	BP: Vision
19	96	-10	72	1	270	390.078768	WP: Consuming
19	97	-10	82	10	90	390.078768	WP: Rim
19	98	-8	73	9.219544	282.528808	390.299027	WP: Rim
19	99	-8	69	4	270	390.584741	BP: Vision
20	1	-8	69	0	0	390.841151	WP: Consuming
20	2	-7	69	1	0	391.126865	WP: Consuming
20	3	-6	73	4.123106	75.963757	391.345028	BP: Vision
20	4	-6	74	1	90	391.563191	WP: Consuming
20	5	-7	70	4.123106	255.963757	391.848906	WP: Seeking
20	6	-8	70	1	180	392.13462	BP: Vision
20	7	-8	69	1	270	392.350034	WP: Consuming
20	8	-7	69	1	0	392.606991	WP: Consuming
20	9	-7	74	5	90	392.829096	BP: Vision
20	10	-8	72	2.236068	243.434949	393.088994	WP: Seeking
20	11	-9	72	1	180	393.349082	BP: Vision
20	12	-9	73	1	90	393.634797	WP: Consuming
20	13	-9	74	1	90	393.920511	WP: Consuming
20	14	0	74	9	0	393.920511	WP: Rim
20	15	9	73	9.055385	353.659808	393.920511	BP: Movement
20	16	18	69	9.848858	336.037511	393.920511	BP: Movement
20	17	24	61	10	306.869898	393.920511	BP: Movement
20	18	28	52	9.848858	293.962489	393.920511	BP: Movement
20	19	31	43	9.486833	288.434949	393.920511	BP: Movement
20	20	31	34	9	270	393.920511	BP: Movement
20	21	35	25	9.848858	293.962489	393.920511	BP: Movement
20	22	36	16	9.055385	276.340192	393.920511	BP: Movement
20	23	33	7	9.486833	251.565051	393.920511	BP: Movement
20	24	34	-2	9.055385	276.340192	393.920511	BP: Movement
20	25	37	-11	9.486833	288.434949	393.920511	BP: Movement
20	26	44	-18	9.899495	315	393.920511	BP: Movement
20	27	51	-25	9.899495	315	393.920511	BP: Movement
20	28	59	-31	10	323.130102	393.920511	BP: Movement
20	29	65	-39	10	306.869898	393.920511	BP: Movement
20	30	70	-47	9.433981	302.005383	393.920511	BP: Movement
20	31	73	-56	9.486833	288.434949	393.920511	BP: Movement
20	32	79	-63	9.219544	310.601295	393.920511	BP: Movement
20	33	86	-70	9.899495	315	393.920511	BP: Movement
20	34	94	-75	9.433981	327.994617	393.920511	BP: Movement
20	35	102	-80	9.433981	327.994617	393.920511	BP: Movement
20	36	109	-86	9.219544	319.398705	393.920511	BP: Movement
20	37	118	-89	9.486833	341.565051	394.206225	BP: Vision
20	38	123	-89	5	0	394.49194	BP: Vision
20	39	124	-89	1	0	394.777654	WP: Consuming
20	40	124	-89	0	0	395.034064	WP: Consuming
20	41	121	-87	3.605551	146.309932	395.319778	WP: Seeking
20	42	119	-88	2.236068	206.565051	395.605493	BP: Vision
20	43	119	-89	1	270	395.891207	WP: Consuming
20	44	118	-89	1	180	396.148272	WP: Consuming
20	45	122	-89	4	0	396.433986	WP: Seeking
20	46	122	-87	2	90	396.719701	BP: Vision
20	47	121	-87	1	180	396.976658	WP: Consuming
20	48	121	-86	1	90	397.262372	WP: Consuming
20	49	122	-86	1	0	397.548086	WP: Consuming
20	50	123	-86	1	0	397.833801	WP: Consuming
20	51	123	-87	1	270	398.119515	WP: Consuming
20	52	122	-91	4.123106	255.963757	398.405229	BP: Vision
20	53	121	-91	1	180	398.690943	WP: Consuming
20	54	120	-91	1	180	398.976658	WP: Consuming
20	55	120	-90	1	90	399.262372	WP: Consuming
20	56	120	-89	1	90	399.548086	WP: Consuming
20	57	119	-89	1	180	399.805893	WP: Consuming
20	58	118	-89	1	180	400.024842	WP: Consuming
20	59	123	-91	5.385165	338.198591	400.310557	WP: Seeking
20	60	133	-91	10	0	400.310557	BP: Movement
20	61	134	-100	9.055385	276.340192	400.595958	WP: Rim
20	62	138	-100	4	0	400.881385	BP: Vision
20	63	138	-101	1	270	401.166812	WP: Consuming
20	64	138	-102	1	270	401.451983	WP: Consuming
20	65	139	-102	1	0	401.737195	WP: Consuming
20	66	139	-102	0	0	401.992879	WP: Consuming
20	67	139	-103	1	270	402.278318	WP: Consuming
20	68	139	-103	0	0	402.534331	WP: Consuming
20	69	139	-102	1	90	402.747664	WP: Consuming
20	70	138	-102	1	180	403.003854	WP: Consuming
20	71	137	-103	1.414214	225	403.288686	BP: Vision
20	72	136	-103	1	180	403.573713	WP: Consuming
20	73	135	-103	1	180	403.858468	WP: Consuming
20	74	135	-104	1	270	404.143472	WP: Consuming
20	75	136	-104	1	0	404.428484	WP: Consuming
20	76	137	-104	1	0	404.713305	WP: Consuming
20	77	137	-104	0	0	404.968424	WP: Consuming
20	78	137	-103	1	90	405.224248	WP: Consuming
20	79	138	-103	1	0	405.509475	WP: Consuming
20	80	139	-103	1	0	405.726356	WP: Consuming
20	81	138	-104	1.414214	225	406.011823	WP: Seeking
20	82	137	-105	1.414214	225	406.296773	BP: Vision
20	83	136	-105	1	180	406.582488	WP: Consuming
20	84	135	-105	1	180	406.86769	WP: Consuming
20	85	135	-106	1	270	407.153404	WP: Consuming
20	86	144	-103	9.486833	18.434949	407.153404	WP: Rim
20	87	-147	-104	9.055385	353.659808	407.153404	BP: Movement
20	88	-138	-104	9	0	407.153404	BP: Movement
20	89	-129	-107	9.486833	341.565051	407.153404	BP: Movement
20	90	-119	-107	10	0	407.153404	BP: Movement
20	91	-110	-104	9.486833	18.434949	407.153404	BP: Movement
20	92	-102	-99	9.433981	32.005383	407.153404	BP: Movement
20	93	-93	-95	9.848858	23.962489	407.153404	BP: Movement
20	94	-86	-102	9.899495	315	407.437885	BP: Vision
20	95	-82	-101	4.123106	14.036243	407.722307	BP: Vision
20	96	-81	-101	1	0	408.006828	WP: Consuming
20	97	-81	-100	1	90	408.291357	WP: Consuming
20	98	-81	-99	1	90	408.576473	WP: Consuming
20	99	-81	-98	1	90	408.862187	WP: Consuming
21	1	-82	-98	1	180	409.147321	WP: Consuming
21	2	-82	-99	1	270	409.431062	WP: Consuming
21	3	-81	-99	1	0	409.686949	WP: Consuming
21	4	-81	-102	3	270	409.972663	WP: Seeking
21	5	-90	-98	9.848858	156.037511	409.972663	WP: Rim
21	6	-96	-91	9.219544	130.601295	409.972663	BP: Movement
21	7	-98	-82	9.219544	102.528808	409.972663	BP: Movement
21	8	-99	-73	9.055385	96.340192	409.972663	BP: Movement
21	9	-103	-64	9.848858	113.962489	409.972663	BP: Movement
21	10	-103	-55	9	90	409.972663	BP: Movement
21	11	-105	-46	9.219544	102.528808	409.972663	BP: Movement
21	12	-105	-36	10	90	409.972663	BP: Movement
[truncated: 67,534 more rows]
